# Supplementary material for: A dinuclear zinc complex with (E)-4-dimethyl­amino-N′-(2-hy­droxy­benzyl­idene)benzohydrazide
Source: Acta Crystallogr Sect E Struct Rep Online. 2011 Apr 22;67(Pt 5):m624–5. doi: 10.1107/S1600536811014462 (PMC3089200; doi:10.1107/S1600536811014462)
Supplement: Supplementary file 1 [file e-67-0m624-sup1.cif]

##############################################################################
#                                                                            #
# This CIF contains the data in a paper accepted for publication in          #
# Acta Crystallographica Section E. It conforms to the requirements of       #
# Notes for Authors for Acta Crystallographica Section E, and has been       #
# peer reviewed under the auspices of the IUCr Commission on Journals.       #
#                                                                            #
# Full details of the Crystallographic Information File format               #
# are given in the paper "The Crystallographic Information File (CIF):       #
# a New Standard Archive File for Crystallography" by S. R. Hall, F. H.      #
# Allen and I. D. Brown [Acta Cryst. (1991), A47, 655-685].                  #
#                                                                            #
# The current version of the core CIF dictionary is obtainable from          #
# ftp://ftp.iucr.org/pub/cif_core.dic.                                       #
#                                                                            #
# Software is freely available for graphical display of the structure(s)     #
# in this CIF. For information consult the CIF software page                 #
# http://www.iucr.org/resources/cif/software.                                #
#                                                                            #
# This file may be used for bona fide research purposes within the           #
# scientific community so long as proper attribution is given to the journal # 
# article from which it was obtained.                                        #
#                                                                            #
##############################################################################
data_I
_audit_creation_method     SHELXL-97
_chemical_name_systematic
;
bis[\m-(<i>E</i>)-2-({2-[4-
(dimethylamino)benzoyl]hydrazinylidene}methyl)phenolato]bis[formatozinc]
;
_chemical_name_common     ?
_chemical_formula_moiety     'C34 H34 N6 O8 Zn2'
_chemical_formula_sum     'C34 H34 N6 O8 Zn2'
_chemical_formula_iupac     '[Zn2 (C16 H16 N3 O2)2 (C H O2)2]'
_chemical_formula_weight     785.41
_chemical_melting_point     ?
_symmetry_cell_setting     monoclinic
_symmetry_space_group_name_H-M     'P 21/n'
_symmetry_space_group_name_Hall     '-P 2yn'
loop_
    _symmetry_equiv_pos_as_xyz
    'x, y, z'
    '-x+1/2, y+1/2, -z+1/2'
    '-x, -y, -z'
    'x-1/2, -y-1/2, z-1/2'
_cell_length_a     14.556(3)
_cell_length_b     6.7607(14)
_cell_length_c     17.085(3)
_cell_angle_alpha     90.00
_cell_angle_beta     101.63(3)
_cell_angle_gamma     90.00
_cell_volume     1646.8(6)
_cell_formula_units_Z     2
_cell_measurement_reflns_used     11481
_cell_measurement_theta_min     6.12
_cell_measurement_theta_max     54.95
_cell_measurement_temperature     173(2)
_exptl_crystal_description     block
_exptl_crystal_colour     yellow
_exptl_crystal_size_max     0.10
_exptl_crystal_size_mid     0.10
_exptl_crystal_size_min     0.08
_exptl_crystal_density_diffrn     1.584
_exptl_crystal_density_meas     ?
_exptl_crystal_density_method     'not measured'
_exptl_crystal_F_000     808
_exptl_absorpt_coefficient_mu     1.519
_exptl_absorpt_correction_type     multi-scan
_exptl_absorpt_process_details     '(ABSCOR; Higashi, 1995)'
_exptl_absorpt_correction_T_min     0.8629
_exptl_absorpt_correction_T_max     0.8881
_exptl_special_details     ?
_diffrn_ambient_temperature     173(2)
_diffrn_radiation_type     MoK\a
_diffrn_radiation_wavelength     0.71073
_diffrn_radiation_source     'Rotating anode'
_diffrn_radiation_monochromator     graphite
_diffrn_measurement_device_type     'Rigaku R-AXIS RAPID'
_diffrn_measurement_method     \w
_diffrn_detector_area_resol_mean     ?
_diffrn_reflns_number     13433
_diffrn_reflns_av_R_equivalents     0.0323
_diffrn_reflns_av_sigmaI/netI     0.0264
_diffrn_reflns_theta_min     3.25
_diffrn_reflns_theta_max     25.99
_diffrn_reflns_theta_full     25.99
_diffrn_measured_fraction_theta_max     0.991
_diffrn_measured_fraction_theta_full     0.991
_diffrn_reflns_limit_h_min     -17
_diffrn_reflns_limit_h_max     17
_diffrn_reflns_limit_k_min     -8
_diffrn_reflns_limit_k_max     8
_diffrn_reflns_limit_l_min     -21
_diffrn_reflns_limit_l_max     21
_diffrn_standards_number     ?
_diffrn_standards_interval_count     ?
_diffrn_standards_interval_time     ?
_diffrn_standards_decay_%     ?
_refine_special_details
;
Refinement of <i>F</i>^2^ against ALL reflections. The weighted R-factor
<i>wR</i> and goodness of fit <i>S</i> are based on <i>F</i>^2^, conventional
<i>R</i>-factors <i>R</i> are based on <i>F</i>, with <i>F</i> set to zero for
negative <i>F</i>^2^. The threshold expression of <i>F</i>^2^ >
2sigma(<i>F</i>^2^) is used only for calculating <i>R</i>-factors(gt) etc. and
is not relevant to the choice of reflections for refinement. <i>R</i>-factors
based on <i>F</i>^2^ are statistically about twice as large as those based on
<i>F</i>, and <i>R</i>- factors based on ALL data will be even larger.
;
_reflns_number_total     3213
_reflns_number_gt     2679
_reflns_threshold_expression     I>2\s(I)
_refine_ls_structure_factor_coef     Fsqd
_refine_ls_matrix_type     full
_refine_ls_R_factor_all     0.0363
_refine_ls_R_factor_gt     0.0282
_refine_ls_wR_factor_gt     0.0732
_refine_ls_wR_factor_ref     0.0774
_refine_ls_goodness_of_fit_ref     1.072
_refine_ls_restrained_S_all     1.072
_refine_ls_number_reflns     3213
_refine_ls_number_parameters     228
_refine_ls_number_restraints     0
_refine_ls_hydrogen_treatment     constr
_refine_ls_weighting_scheme     calc
_refine_ls_weighting_details
         'calc w=1/[\s^2^(Fo^2^)+(0.0452P)^2^+0.0838P] where P=(Fo^2^+2Fc^2^)/3'
_atom_sites_solution_hydrogens     geom
_atom_sites_solution_primary     direct
_atom_sites_solution_secondary     difmap
_refine_ls_shift/su_max     0.002
_refine_ls_shift/su_mean     0.000
_refine_diff_density_max     0.327
_refine_diff_density_min     -0.300
_refine_ls_extinction_method     none
_refine_ls_extinction_coef     ?
loop_
    _atom_type_symbol
    _atom_type_description
    _atom_type_scat_dispersion_real
    _atom_type_scat_dispersion_imag
    _atom_type_scat_source
    'C' 'C' 0.0033 0.0016
                         'International Tables Vol C Tables 4.2.6.8 and 6.1.1.4'
    'H' 'H' 0.0000 0.0000
                         'International Tables Vol C Tables 4.2.6.8 and 6.1.1.4'
    'N' 'N' 0.0061 0.0033
                         'International Tables Vol C Tables 4.2.6.8 and 6.1.1.4'
    'O' 'O' 0.0106 0.0060
                         'International Tables Vol C Tables 4.2.6.8 and 6.1.1.4'
    'Zn' 'Zn' 0.2839 1.4301
                         'International Tables Vol C Tables 4.2.6.8 and 6.1.1.4'
_computing_data_collection     'RAPID-AUTO (Rigaku, 2004)'
_computing_cell_refinement     'RAPID-AUTO (Rigaku, 2004)'
_computing_data_reduction     'RAPID-AUTO (Rigaku, 2004)'
_computing_structure_solution     'SHELXS97 (Sheldrick,2008)'
_computing_structure_refinement     'SHELXL97 (Sheldrick, 2008)'
_computing_molecular_graphics     'SHELXTL (Sheldrick, 2008)'
_computing_publication_material     'SHELXL97 (Sheldrick, 2008)'
loop_
    _atom_site_type_symbol
    _atom_site_label
    _atom_site_fract_x
    _atom_site_fract_y
    _atom_site_fract_z
    _atom_site_U_iso_or_equiv
    _atom_site_adp_type
    _atom_site_calc_flag
    _atom_site_refinement_flags
    _atom_site_occupancy
    _atom_site_symmetry_multiplicity
    _atom_site_disorder_assembly
    _atom_site_disorder_group
    Zn Zn1 0.604524(15) 0.57545(3) 0.527904(16) 0.03564(10) Uani d . 1 1 . .
    O O1 0.47575(10) 0.5761(2) 0.56269(10) 0.0401(4) Uani d . 1 1 . .
    N N2 0.68239(11) 0.9705(2) 0.53175(12) 0.0381(4) Uani d . 1 1 . .
    H H8 0.6959 1.0948 0.5444 0.046 Uiso calc R 1 1 . .
    N N1 0.60914(11) 0.8734(2) 0.55588(11) 0.0344(4) Uani d . 1 1 . .
    O O2 0.71192(10) 0.6870(2) 0.47370(10) 0.0436(4) Uani d . 1 1 . .
    C C11 0.90778(14) 1.2366(3) 0.44114(14) 0.0418(5) Uani d . 1 1 . .
    H H11 0.9247 1.3710 0.4520 0.050 Uiso calc R 1 1 . .
    C C9 0.80890(13) 0.9595(3) 0.45818(13) 0.0339(5) Uani d . 1 1 . .
    C C12 0.95679(14) 1.1247(3) 0.39372(14) 0.0378(5) Uani d . 1 1 . .
    C C13 0.92810(15) 0.9259(3) 0.37917(15) 0.0419(5) Uani d . 1 1 . .
    H H13 0.9591 0.8446 0.3472 0.050 Uiso calc R 1 1 . .
    C C8 0.73176(13) 0.8649(3) 0.48804(13) 0.0347(5) Uani d . 1 1 . .
    C C6 0.48425(14) 0.8912(3) 0.62988(14) 0.0378(5) Uani d . 1 1 . .
    N N3 1.02861(13) 1.2013(3) 0.36293(13) 0.0476(5) Uani d . 1 1 . .
    C C10 0.83602(14) 1.1570(3) 0.47224(14) 0.0385(5) Uani d . 1 1 . .
    H H10 0.8042 1.2374 0.5039 0.046 Uiso calc R 1 1 . .
    C C1 0.44444(13) 0.7007(3) 0.61235(13) 0.0355(5) Uani d . 1 1 . .
    C C7 0.56179(15) 0.9695(3) 0.59851(15) 0.0414(5) Uani d . 1 1 . .
    H H7 0.5789 1.1034 0.6106 0.050 Uiso calc R 1 1 . .
    C C14 0.85623(15) 0.8488(3) 0.41056(15) 0.0418(5) Uani d . 1 1 . .
    H H14 0.8383 0.7151 0.3993 0.050 Uiso calc R 1 1 . .
    C C15 1.08257(17) 1.0784(4) 0.31949(17) 0.0560(7) Uani d . 1 1 . .
    H H15A 1.1347 1.1554 0.3068 0.084 Uiso calc R 1 1 . .
    H H15B 1.0422 1.0322 0.2699 0.084 Uiso calc R 1 1 . .
    H H15C 1.1074 0.9642 0.3524 0.084 Uiso calc R 1 1 . .
    C C16 1.06386(17) 1.3985(3) 0.38441(18) 0.0547(6) Uani d . 1 1 . .
    H H16A 1.0112 1.4911 0.3788 0.082 Uiso calc R 1 1 . .
    H H16B 1.1058 1.4389 0.3490 0.082 Uiso calc R 1 1 . .
    H H16C 1.0985 1.3987 0.4399 0.082 Uiso calc R 1 1 . .
    C C2 0.37002(15) 0.6489(4) 0.64826(15) 0.0461(6) Uani d . 1 1 . .
    H H2 0.3428 0.5212 0.6387 0.055 Uiso calc R 1 1 . .
    C C3 0.33486(16) 0.7778(4) 0.69733(16) 0.0540(6) Uani d . 1 1 . .
    H H3 0.2835 0.7380 0.7202 0.065 Uiso calc R 1 1 . .
    C C5 0.44609(16) 1.0176(4) 0.68003(16) 0.0504(6) Uani d . 1 1 . .
    H H5 0.4723 1.1458 0.6909 0.060 Uiso calc R 1 1 . .
    C C4 0.37272(17) 0.9632(4) 0.71382(16) 0.0559(7) Uani d . 1 1 . .
    H H4 0.3483 1.0512 0.7479 0.067 Uiso calc R 1 1 . .
    O O3 0.68177(10) 0.3641(2) 0.58935(10) 0.0429(4) Uani d . 1 1 . .
    O O4 0.71583(15) 0.5810(3) 0.68721(13) 0.0722(6) Uani d . 1 1 . .
    C C17 0.72061(16) 0.4179(3) 0.65971(16) 0.0455(6) Uani d . 1 1 . .
    H H17 0.7563 0.3216 0.6933 0.055 Uiso calc R 1 1 . .
loop_
    _atom_site_aniso_label
    _atom_site_aniso_U_11
    _atom_site_aniso_U_22
    _atom_site_aniso_U_33
    _atom_site_aniso_U_12
    _atom_site_aniso_U_13
    _atom_site_aniso_U_23
    Zn1 0.03384(15) 0.02593(14) 0.04950(19) -0.00573(9) 0.01398(11) -0.00385(10)
    O1 0.0353(7) 0.0404(8) 0.0478(10) -0.0092(6) 0.0162(7) -0.0117(7)
    N2 0.0372(9) 0.0266(8) 0.0540(13) -0.0070(7) 0.0180(9) -0.0025(8)
    N1 0.0336(8) 0.0281(8) 0.0432(11) -0.0063(7) 0.0117(8) 0.0007(7)
    O2 0.0469(8) 0.0292(7) 0.0604(11) -0.0115(6) 0.0246(8) -0.0085(7)
    C11 0.0446(11) 0.0323(10) 0.0517(15) -0.0104(9) 0.0171(10) -0.0037(10)
    C9 0.0335(10) 0.0320(10) 0.0368(13) -0.0043(8) 0.0084(9) 0.0010(8)
    C12 0.0349(10) 0.0399(11) 0.0396(14) -0.0026(9) 0.0097(9) 0.0037(9)
    C13 0.0449(11) 0.0382(11) 0.0469(15) -0.0002(9) 0.0194(11) -0.0060(10)
    C8 0.0329(9) 0.0319(10) 0.0389(13) -0.0036(8) 0.0067(9) 0.0014(9)
    C6 0.0371(10) 0.0364(10) 0.0416(14) -0.0006(9) 0.0124(9) -0.0042(9)
    N3 0.0465(10) 0.0476(10) 0.0548(14) -0.0094(9) 0.0250(10) -0.0018(9)
    C10 0.0410(11) 0.0333(10) 0.0443(14) -0.0055(9) 0.0159(10) -0.0053(9)
    C1 0.0315(9) 0.0402(11) 0.0347(13) -0.0008(9) 0.0065(9) -0.0020(9)
    C7 0.0427(11) 0.0305(10) 0.0536(16) -0.0054(9) 0.0161(11) -0.0061(10)
    C14 0.0459(11) 0.0307(10) 0.0511(15) -0.0066(9) 0.0150(11) -0.0037(10)
    C15 0.0486(13) 0.0675(16) 0.0584(18) -0.0044(12) 0.0259(13) -0.0030(13)
    C16 0.0475(12) 0.0561(14) 0.0650(19) -0.0153(11) 0.0220(12) -0.0036(13)
    C2 0.0411(11) 0.0556(13) 0.0436(15) -0.0127(10) 0.0138(10) -0.0057(11)
    C3 0.0392(11) 0.0807(18) 0.0466(16) -0.0074(12) 0.0191(11) -0.0078(13)
    C5 0.0490(13) 0.0467(12) 0.0576(17) -0.0018(11) 0.0154(12) -0.0139(12)
    C4 0.0472(13) 0.0709(17) 0.0537(17) 0.0033(12) 0.0196(12) -0.0178(13)
    O3 0.0489(8) 0.0299(7) 0.0510(11) -0.0020(6) 0.0125(8) -0.0009(7)
    O4 0.1017(16) 0.0525(11) 0.0617(14) -0.0037(10) 0.0148(12) -0.0154(9)
    C17 0.0452(12) 0.0419(12) 0.0513(17) -0.0026(10) 0.0144(11) 0.0063(11)
_geom_special_details
;
 All esds (except the esd in the dihedral angle between two l.s. planes)
 are estimated using the full covariance matrix.  The cell esds are taken
 into account individually in the estimation of esds in distances, angles
 and torsion angles; correlations between esds in cell parameters are only
 used when they are defined by crystal symmetry.  An approximate (isotropic)
 treatment of cell esds is used for estimating esds involving l.s. planes.
;
loop_
    _geom_bond_atom_site_label_1
    _geom_bond_atom_site_label_2
    _geom_bond_site_symmetry_2
    _geom_bond_distance
    _geom_bond_publ_flag
    Zn1 O3 . 1.9829(16) ?
    Zn1 O1 3_666 2.0204(16) ?
    Zn1 N1 . 2.0681(17) ?
    Zn1 O1 . 2.0776(15) ?
    Zn1 O2 . 2.1104(15) ?
    O1 C1 . 1.339(2) ?
    O1 Zn1 3_666 2.0204(16) ?
    N2 C8 . 1.342(3) ?
    N2 N1 . 1.384(2) ?
    N2 H8 . 0.8800 ?
    N1 C7 . 1.277(3) ?
    O2 C8 . 1.250(2) ?
    C11 C10 . 1.374(3) ?
    C11 C12 . 1.404(3) ?
    C11 H11 . 0.9500 ?
    C9 C14 . 1.387(3) ?
    C9 C10 . 1.399(3) ?
    C9 C8 . 1.470(3) ?
    C12 N3 . 1.364(3) ?
    C12 C13 . 1.415(3) ?
    C13 C14 . 1.371(3) ?
    C13 H13 . 0.9500 ?
    C6 C5 . 1.402(3) ?
    C6 C1 . 1.419(3) ?
    C6 C7 . 1.444(3) ?
    N3 C15 . 1.447(3) ?
    N3 C16 . 1.449(3) ?
    C10 H10 . 0.9500 ?
    C1 C2 . 1.393(3) ?
    C7 H7 . 0.9500 ?
    C14 H14 . 0.9500 ?
    C15 H15A . 0.9800 ?
    C15 H15B . 0.9800 ?
    C15 H15C . 0.9800 ?
    C16 H16A . 0.9800 ?
    C16 H16B . 0.9800 ?
    C16 H16C . 0.9800 ?
    C2 C3 . 1.378(3) ?
    C2 H2 . 0.9500 ?
    C3 C4 . 1.375(4) ?
    C3 H3 . 0.9500 ?
    C5 C4 . 1.363(3) ?
    C5 H5 . 0.9500 ?
    C4 H4 . 0.9500 ?
    O3 C17 . 1.274(3) ?
    O4 C17 . 1.206(3) ?
    C17 H17 . 0.9500 ?
loop_
    _geom_angle_atom_site_label_1
    _geom_angle_atom_site_label_2
    _geom_angle_atom_site_label_3
    _geom_angle_site_symmetry_1
    _geom_angle_site_symmetry_3
    _geom_angle
    _geom_angle_publ_flag
    O3 Zn1 O1 . 3_666 102.64(7) ?
    O3 Zn1 N1 . . 126.22(7) ?
    O1 Zn1 N1 3_666 . 131.13(7) ?
    O3 Zn1 O1 . . 107.34(6) ?
    O1 Zn1 O1 3_666 . 78.72(7) ?
    N1 Zn1 O1 . . 85.47(6) ?
    O3 Zn1 O2 . . 95.66(6) ?
    O1 Zn1 O2 3_666 . 102.13(6) ?
    N1 Zn1 O2 . . 76.17(6) ?
    O1 Zn1 O2 . . 156.30(6) ?
    C1 O1 Zn1 . 3_666 125.90(12) ?
    C1 O1 Zn1 . . 128.65(12) ?
    Zn1 O1 Zn1 3_666 . 101.28(7) ?
    C8 N2 N1 . . 116.42(16) ?
    C8 N2 H8 . . 121.8 ?
    N1 N2 H8 . . 121.8 ?
    C7 N1 N2 . . 117.73(17) ?
    C7 N1 Zn1 . . 129.16(14) ?
    N2 N1 Zn1 . . 112.60(12) ?
    C8 O2 Zn1 . . 114.85(13) ?
    C10 C11 C12 . . 121.76(19) ?
    C10 C11 H11 . . 119.1 ?
    C12 C11 H11 . . 119.1 ?
    C14 C9 C10 . . 117.34(18) ?
    C14 C9 C8 . . 118.27(18) ?
    C10 C9 C8 . . 124.35(19) ?
    N3 C12 C11 . . 122.44(19) ?
    N3 C12 C13 . . 121.0(2) ?
    C11 C12 C13 . . 116.57(18) ?
    C14 C13 C12 . . 120.9(2) ?
    C14 C13 H13 . . 119.5 ?
    C12 C13 H13 . . 119.5 ?
    O2 C8 N2 . . 119.51(18) ?
    O2 C8 C9 . . 120.87(19) ?
    N2 C8 C9 . . 119.62(17) ?
    C5 C6 C1 . . 119.1(2) ?
    C5 C6 C7 . . 116.03(19) ?
    C1 C6 C7 . . 124.82(19) ?
    C12 N3 C15 . . 121.18(19) ?
    C12 N3 C16 . . 120.76(19) ?
    C15 N3 C16 . . 117.20(18) ?
    C11 C10 C9 . . 121.2(2) ?
    C11 C10 H10 . . 119.4 ?
    C9 C10 H10 . . 119.4 ?
    O1 C1 C2 . . 120.97(18) ?
    O1 C1 C6 . . 121.88(18) ?
    C2 C1 C6 . . 117.1(2) ?
    N1 C7 C6 . . 125.24(19) ?
    N1 C7 H7 . . 117.4 ?
    C6 C7 H7 . . 117.4 ?
    C13 C14 C9 . . 122.20(19) ?
    C13 C14 H14 . . 118.9 ?
    C9 C14 H14 . . 118.9 ?
    N3 C15 H15A . . 109.5 ?
    N3 C15 H15B . . 109.5 ?
    H15A C15 H15B . . 109.5 ?
    N3 C15 H15C . . 109.5 ?
    H15A C15 H15C . . 109.5 ?
    H15B C15 H15C . . 109.5 ?
    N3 C16 H16A . . 109.5 ?
    N3 C16 H16B . . 109.5 ?
    H16A C16 H16B . . 109.5 ?
    N3 C16 H16C . . 109.5 ?
    H16A C16 H16C . . 109.5 ?
    H16B C16 H16C . . 109.5 ?
    C3 C2 C1 . . 121.7(2) ?
    C3 C2 H2 . . 119.1 ?
    C1 C2 H2 . . 119.1 ?
    C4 C3 C2 . . 121.3(2) ?
    C4 C3 H3 . . 119.4 ?
    C2 C3 H3 . . 119.4 ?
    C4 C5 C6 . . 122.4(2) ?
    C4 C5 H5 . . 118.8 ?
    C6 C5 H5 . . 118.8 ?
    C5 C4 C3 . . 118.3(2) ?
    C5 C4 H4 . . 120.8 ?
    C3 C4 H4 . . 120.8 ?
    C17 O3 Zn1 . . 112.98(14) ?
    O4 C17 O3 . . 125.4(2) ?
    O4 C17 H17 . . 117.3 ?
    O3 C17 H17 . . 117.3 ?
loop_
    _geom_hbond_atom_site_label_D
    _geom_hbond_atom_site_label_H
    _geom_hbond_atom_site_label_A
    _geom_hbond_site_symmetry_A
    _geom_hbond_distance_DH
    _geom_hbond_distance_HA
    _geom_hbond_distance_DA
    _geom_hbond_angle_DHA
    N2 H8 O3 1_565 0.88 2.00 2.838(2) 158.0
_iucr_refine_instructions_details
;
TITL p in P2(1)/n
CELL 0.71073  14.5562   6.7607  17.0852  90.000 101.630  90.000
ZERR   2   0.0029   0.0014   0.0034   0.000   0.030   0.000
LATT  1
SYMM 0.5-X, 0.5+Y, 0.5-Z
SFAC C H N O ZN
UNIT 68 68 12 16 4
L.S. 20
BOND $h
htab
size 0.1 0.08 0.1
acta
temp -100
eqiv $1 x, y+1, z
htab n2 o3_$1
FMAP 2
PLAN 30
omit -3 52
WGHT    0.045200    0.083800
FVAR       0.32083
ZN1   5    0.604524    0.575449    0.527904    11.00000    0.03384    0.02593 =
         0.04950   -0.00385    0.01398   -0.00573
O1    4    0.475748    0.576114    0.562694    11.00000    0.03532    0.04037 =
         0.04780   -0.01174    0.01618   -0.00918
N2    3    0.682389    0.970479    0.531750    11.00000    0.03722    0.02663 =
         0.05400   -0.00254    0.01797   -0.00695
AFIX  43
H8    2    0.695861    1.094790    0.544400    11.00000   -1.20000
AFIX   0
N1    3    0.609141    0.873379    0.555876    11.00000    0.03358    0.02810 =
         0.04316    0.00072    0.01167   -0.00628
O2    4    0.711918    0.686977    0.473700    11.00000    0.04690    0.02920 =
         0.06038   -0.00847    0.02459   -0.01150
C11   1    0.907784    1.236605    0.441144    11.00000    0.04457    0.03225 =
         0.05167   -0.00373    0.01715   -0.01039
AFIX  43
H11   2    0.924703    1.371015    0.452024    11.00000   -1.20000
AFIX   0
C9    1    0.808898    0.959486    0.458184    11.00000    0.03355    0.03195 =
         0.03684    0.00095    0.00845   -0.00430
C12   1    0.956785    1.124696    0.393723    11.00000    0.03487    0.03986 =
         0.03962    0.00365    0.00970   -0.00257
C13   1    0.928102    0.925861    0.379174    11.00000    0.04489    0.03820 =
         0.04693   -0.00604    0.01938   -0.00025
AFIX  43
H13   2    0.959070    0.844611    0.347207    11.00000   -1.20000
AFIX   0
C8    1    0.731763    0.864929    0.488040    11.00000    0.03293    0.03193 =
         0.03886    0.00142    0.00668   -0.00363
C6    1    0.484249    0.891175    0.629883    11.00000    0.03713    0.03645 =
         0.04160   -0.00418    0.01243   -0.00064
N3    3    1.028609    1.201258    0.362932    11.00000    0.04652    0.04758 =
         0.05482   -0.00176    0.02495   -0.00939
C10   1    0.836023    1.156965    0.472237    11.00000    0.04099    0.03330 =
         0.04434   -0.00534    0.01593   -0.00553
AFIX  43
H10   2    0.804237    1.237420    0.503853    11.00000   -1.20000
AFIX   0
C1    1    0.444440    0.700748    0.612346    11.00000    0.03153    0.04024 =
         0.03465   -0.00202    0.00649   -0.00085
C7    1    0.561786    0.969538    0.598509    11.00000    0.04271    0.03054 =
         0.05364   -0.00607    0.01609   -0.00543
AFIX  43
H7    2    0.578937    1.103360    0.610553    11.00000   -1.20000
AFIX   0
C14   1    0.856235    0.848780    0.410563    11.00000    0.04591    0.03071 =
         0.05108   -0.00373    0.01501   -0.00657
AFIX  43
H14   2    0.838265    0.715051    0.399312    11.00000   -1.20000
AFIX   0
C15   1    1.082567    1.078375    0.319492    11.00000    0.04860    0.06746 =
         0.05841   -0.00303    0.02587   -0.00445
AFIX 137
H15A  2    1.134676    1.155399    0.306755    11.00000   -1.50000
H15B  2    1.042175    1.032242    0.269885    11.00000   -1.50000
H15C  2    1.107401    0.964244    0.352411    11.00000   -1.50000
AFIX   0
C16   1    1.063859    1.398453    0.384412    11.00000    0.04746    0.05611 =
         0.06498   -0.00363    0.02200   -0.01534
AFIX 137
H16A  2    1.011169    1.491133    0.378809    11.00000   -1.50000
H16B  2    1.105757    1.438920    0.349048    11.00000   -1.50000
H16C  2    1.098493    1.398681    0.439906    11.00000   -1.50000
AFIX   0
C2    1    0.370019    0.648857    0.648255    11.00000    0.04113    0.05561 =
         0.04364   -0.00567    0.01381   -0.01270
AFIX  43
H2    2    0.342800    0.521203    0.638653    11.00000   -1.20000
AFIX   0
C3    1    0.334863    0.777843    0.697332    11.00000    0.03916    0.08068 =
         0.04656   -0.00780    0.01914   -0.00740
AFIX  43
H3    2    0.283496    0.737959    0.720215    11.00000   -1.20000
AFIX   0
C5    1    0.446088    1.017575    0.680034    11.00000    0.04896    0.04666 =
         0.05758   -0.01388    0.01539   -0.00180
AFIX  43
H5    2    0.472316    1.145757    0.690863    11.00000   -1.20000
AFIX   0
C4    1    0.372721    0.963225    0.713820    11.00000    0.04723    0.07090 =
         0.05369   -0.01782    0.01963    0.00329
AFIX  43
H4    2    0.348337    1.051212    0.747914    11.00000   -1.20000
AFIX   0
O3    4    0.681765    0.364096    0.589348    11.00000    0.04886    0.02991 =
         0.05101   -0.00091    0.01246   -0.00196
O4    4    0.715830    0.580994    0.687206    11.00000    0.10168    0.05246 =
         0.06173   -0.01545    0.01483   -0.00373
C17   1    0.720613    0.417872    0.659708    11.00000    0.04520    0.04188 =
         0.05134    0.00631    0.01443   -0.00256
AFIX  43
H17   2    0.756286    0.321571    0.693284    11.00000   -1.20000
HKLF 4
REM  p in P2(1)/n
REM R1 =  0.0282 for   2679 Fo > 4sig(Fo)  and  0.0363 for all   3213 data
REM    228 parameters refined using      0 restraints
END
WGHT      0.0457      0.0086
REM Highest difference peak  0.327,  deepest hole -0.300,  1-sigma level  0.053
Q1    1   0.6447  0.5740  0.5857  11.00000  0.05    0.33
Q2    1   0.5591  0.5862  0.4608  11.00000  0.05    0.30
Q3    1   0.9529  1.0332  0.3969  11.00000  0.05    0.27
Q4    1   0.6782  0.5130  0.6769  11.00000  0.05    0.25
Q5    1   0.4571  0.6038  0.5853  11.00000  0.05    0.25
Q6    1   0.7781  0.9131  0.4764  11.00000  0.05    0.22
Q7    1   0.6075  0.7897  0.5322  11.00000  0.05    0.21
Q8    1   0.9363  1.1702  0.4290  11.00000  0.05    0.20
Q9    1   0.8773  0.9371  0.3837  11.00000  0.05    0.20
Q10   1   0.6326  0.9381  0.5420  11.00000  0.05    0.20
Q11   1   0.7372  0.5956  0.6583  11.00000  0.05    0.20
Q12   1   1.0483  1.4773  0.4349  11.00000  0.05    0.19
Q13   1   0.8194  1.0491  0.4645  11.00000  0.05    0.19
Q14   1   0.3949  0.6872  0.6263  11.00000  0.05    0.19
Q15   1   0.4406  0.9576  0.6394  11.00000  0.05    0.18
Q16   1   0.5063  0.9416  0.6040  11.00000  0.05    0.18
Q17   1   1.0011  1.1420  0.3790  11.00000  0.05    0.18
Q18   1   0.8249  0.9026  0.4366  11.00000  0.05    0.18
Q19   1   0.8852  1.1927  0.4565  11.00000  0.05    0.18
Q20   1   0.3770  0.5599  0.6627  11.00000  0.05    0.18
Q21   1   0.4633  0.7814  0.6191  11.00000  0.05    0.18
Q22   1   1.1319  1.4056  0.4037  11.00000  0.05    0.18
Q23   1   0.4175  0.6681  0.6400  11.00000  0.05    0.18
Q24   1   0.7235  0.3185  0.5998  11.00000  0.05    0.17
Q25   1   0.5321  0.5816  0.5421  11.00000  0.05    0.17
Q26   1   0.7263  0.6163  0.4638  11.00000  0.05    0.17
Q27   1   1.1113  1.1761  0.2635  11.00000  0.05    0.17
Q28   1   0.6629  0.3893  0.5575  11.00000  0.05    0.16
Q29   1   0.4753  1.0386  0.7062  11.00000  0.05    0.16
Q30   1   0.8688  1.2051  0.4414  11.00000  0.05    0.16
;
data_global
_journal_date_recd_electronic     2011-04-08
_journal_date_accepted     2011-04-18
_journal_name_full     'Acta Crystallographica, Section E'
_journal_year     2011
_journal_volume     67
_journal_issue      5
_journal_page_first     m624
_journal_page_last     m625
_journal_paper_category     QM
_journal_coeditor_code     JJ2088
_publ_contact_author
;
     Li-Rong Lin
     Department of Chemistry
     Xiamen University
     Xiamen 361005
     China
;
_publ_contact_author_name     'Li-Rong Lin'
_publ_contact_author_address
;
Department of Chemistry, College of Chemistry and Chemical Engineering,
Xiamen University
Xiamen 361005
China
;
_publ_contact_author_email     'linlr@xmu.edu.cn'
_publ_contact_author_fax     '86-592-2183047'
_publ_contact_author_phone     '86-592-2184526'
_publ_section_title
;
A dinuclear zinc complex with
(<i>E</i>)-4-dimethylamino-<i>N</i>'-(2-hydroxybenzylidene)benzohydrazide
;
loop_
    _publ_author_name
    _publ_author_footnote
    _publ_author_address
    'Ma, Jie' .
;
Department of Chemistry, College of Chemistry and Chemical Engineering,
Xiamen University
Xiamen 361005
People's Republic of China
;
    'Fan, Wei-Zhen' .
;
Department of Chemistry, College of Chemistry and Chemical Engineering,
Xiamen University
Xiamen 361005
People's Republic of China
;
    'Lin, Li-Rong' .
;
Department of Chemistry, College of Chemistry and Chemical Engineering,
Xiamen University
Xiamen 361005
People's Republic of China
;
_publ_section_synopsis     .
