# Supplementary material for: A dinuclear zinc complex with (E)-4-dimethyl­amino-N′-(2-hy­droxy­benzyl­idene)benzohydrazide
Source: Acta Crystallogr Sect E Struct Rep Online. 2011 Apr 22;67(Pt 5):m624–5. doi: 10.1107/S1600536811014462 (PMC3089200; doi:10.1107/S1600536811014462)
Supplement: Supplementary file 2 [file e-67-0m624-Isup2.hkl]

# 
# h,k,l, Fc-squared, Fo-squared, sigma(Fo-squared) and status flag 
# 
data_I
_shelx_title ' p in P2(1)/n' 
_shelx_refln_list_code          4 
_shelx_F_calc_maximum      304.50 
_exptl_crystal_F_000       808.00 
_reflns_d_resolution_high  0.8109 
 
loop_ 
 _symmetry_equiv_pos_as_xyz 
 'x, y, z' 
 '-x+1/2, y+1/2, -z+1/2' 
 '-x, -y, -z' 
 'x-1/2, -y-1/2, z-1/2' 
 
_cell_length_a    14.5562 
_cell_length_b     6.7607 
_cell_length_c    17.0852 
_cell_angle_alpha  90.000 
_cell_angle_beta  101.630 
_cell_angle_gamma  90.000 
 
_shelx_F_squared_multiplier     1.000 
 
loop_ 
 _refln_index_h 
 _refln_index_k 
 _refln_index_l 
 _refln_F_squared_calc 
 _refln_F_squared_meas 
 _refln_F_squared_sigma 
 _refln_observed_status 
   4   0   0     7015.04     7081.52     76.73 o 
   6   0   0     2798.34     2619.02     33.42 o 
   8   0   0      109.16      138.44      6.25 o 
  10   0   0     2478.58     2253.80     39.76 o 
  12   0   0      132.92      137.73     13.48 o 
  14   0   0     1057.88     1054.86     28.19 o 
  16   0   0       83.96       66.27     11.53 o 
   1   1   0     9540.21    10219.12     60.74 o 
   2   1   0        6.12        6.86      2.08 o 
   3   1   0     4695.78     5027.26     44.88 o 
   4   1   0       10.08       17.17      2.29 o 
   5   1   0      858.96      773.15      8.45 o 
   6   1   0     1052.52     1036.76     12.13 o 
   7   1   0      409.26      413.71      7.10 o 
   8   1   0     6113.20     6390.19     54.43 o 
   9   1   0     2959.78     2839.10     37.26 o 
  10   1   0      109.05      116.70      8.08 o 
  11   1   0      505.10      483.85      9.80 o 
  12   1   0      363.30      353.47      8.14 o 
  13   1   0      396.92      382.43      8.44 o 
  14   1   0       39.05       46.85      6.19 o 
  15   1   0      559.95      564.05     13.90 o 
  16   1   0      297.46      283.36     11.74 o 
  17   1   0       86.97       61.78      8.04 o 
   0   2   0    10559.86    10907.87    109.64 o 
   1   2   0       26.29       46.17      2.69 o 
   2   2   0     1015.89     1088.95      7.54 o 
   3   2   0     1119.37     1035.31     10.27 o 
   4   2   0     1341.95     1276.39     14.08 o 
   5   2   0       97.19      100.17      3.87 o 
   6   2   0     1459.88     1409.37     12.85 o 
   7   2   0     2864.95     2620.17     29.59 o 
   8   2   0       38.10       26.40      5.51 o 
   9   2   0      456.82      437.16     11.63 o 
  10   2   0      994.71      922.83     13.24 o 
  11   2   0      615.55      584.73     12.91 o 
  12   2   0       30.24       28.62      4.91 o 
  13   2   0      355.91      356.39     10.56 o 
  14   2   0      254.00      239.57      8.63 o 
  15   2   0        7.90        8.58      5.71 o 
  16   2   0       35.60       23.27      6.78 o 
  17   2   0      403.58      375.19     18.30 o 
   1   3   0     2322.14     2759.14     77.20 o 
   2   3   0     2995.63     2790.42     24.40 o 
   3   3   0      457.04      461.24      6.03 o 
   4   3   0      559.43      523.50      7.92 o 
   5   3   0      785.42      764.61      9.21 o 
   6   3   0     2545.80     2426.84     21.22 o 
   7   3   0       20.99       23.27      2.97 o 
   8   3   0     1559.07     1483.11     17.94 o 
   9   3   0     1226.62     1224.98     15.89 o 
  10   3   0      172.19      173.81      7.09 o 
  11   3   0      245.41      235.04      5.91 o 
  12   3   0      710.55      702.30     21.51 o 
  13   3   0        2.81        0.85      2.42 o 
  14   3   0        3.93        5.51      3.40 o 
  15   3   0       47.86       54.98     11.97 o 
  16   3   0      965.29      917.00     35.89 o 
   0   4   0     4142.73     4237.01     74.29 o 
   1   4   0      448.21      390.08      6.04 o 
   2   4   0        0.24        1.97      1.97 o 
   3   4   0     4009.87     4044.94     37.72 o 
   4   4   0      143.44      145.91      5.96 o 
   5   4   0      212.03      186.65      5.61 o 
   6   4   0      234.07      236.92      6.37 o 
   7   4   0     3825.09     3736.43     35.74 o 
   8   4   0      363.87      379.16     26.14 o 
   9   4   0      113.45      109.00     17.93 o 
  10   4   0      107.34       96.41     13.60 o 
  11   4   0      836.46      814.29     38.86 o 
  12   4   0        0.19       -4.35      9.99 o 
  13   4   0      158.35      173.92     15.50 o 
  14   4   0       39.45       38.29     13.73 o 
  15   4   0      204.50      190.94     15.96 o 
   1   5   0     1008.69      999.12     12.58 o 
   2   5   0     1502.09     1498.38     24.31 o 
   3   5   0      412.10      389.14     10.82 o 
   4   5   0      160.32      171.45      8.62 o 
   5   5   0     1017.13      983.81     22.14 o 
   6   5   0      953.98      956.82     12.98 o 
   7   5   0       47.70       59.78      7.37 o 
   8   5   0      345.42      325.26     10.12 o 
   9   5   0      142.14      158.53     15.03 o 
  10   5   0        2.90       10.06     10.50 o 
  11   5   0      197.23      175.00     14.82 o 
  12   5   0      332.25      312.91     23.25 o 
  13   5   0       76.50       56.93     20.79 o 
  14   5   0       26.61       36.01     15.61 o 
   0   6   0     1783.64     1833.29     26.63 o 
   1   6   0      264.26      268.71      8.95 o 
   2   6   0      545.03      512.25     15.68 o 
   3   6   0        4.27        0.76      4.41 o 
   4   6   0      594.08      583.45     15.18 o 
   5   6   0      544.43      501.89     15.56 o 
   6   6   0     1262.92     1234.40     34.43 o 
   7   6   0     1049.90      939.96     21.64 o 
   8   6   0      236.54      217.03      7.68 o 
   9   6   0        0.09       -5.34     14.77 o 
  10   6   0     1097.67     1089.23     34.03 o 
  11   6   0      128.62      155.34     25.55 o 
  12   6   0       22.12       16.07     14.01 o 
   1   7   0     1415.18     1367.24     42.12 o 
   2   7   0       18.38       17.05      7.32 o 
   3   7   0        4.38        2.31      6.15 o 
   4   7   0       67.10       69.59      8.94 o 
   5   7   0      764.94      778.63     23.27 o 
   6   7   0      158.39      155.94     13.38 o 
   7   7   0      308.56      273.13     18.34 o 
   8   7   0       58.42       53.16     22.18 o 
   9   7   0      847.52      806.00     31.45 o 
   0   8   0      297.30      319.91     35.27 o 
   1   8   0      359.24      347.34     26.05 o 
   2   8   0        7.55       10.40     10.59 o 
   3   8   0      207.35      189.05     24.97 o 
   4   8   0       97.67      129.81     12.03 o 
 -17   0   1       84.92       83.31      9.89 o 
 -15   0   1      737.98      730.10     18.31 o 
 -13   0   1      446.07      424.64     15.17 o 
 -11   0   1      984.95      964.53     17.38 o 
  -9   0   1     2860.05     2854.16     53.38 o 
  -7   0   1     3423.87     3248.62     53.14 o 
  -5   0   1      139.32      175.74      6.34 o 
  -3   0   1    14264.21    15270.43    150.61 o 
   3   0   1      945.89      934.08      9.79 o 
   5   0   1     2404.86     2366.90     25.81 o 
   7   0   1       46.50       54.61      6.54 o 
   9   0   1    13319.70    13539.13    155.54 o 
  11   0   1       60.81       64.12      6.60 o 
  13   0   1     1434.43     1418.60     38.08 o 
  15   0   1      641.60      625.13     36.24 o 
  17   0   1      314.92      335.94     23.41 o 
 -17   1   1      121.12      118.31     11.58 o 
 -16   1   1      321.52      357.13     10.80 o 
 -15   1   1       11.85       15.37      5.09 o 
 -14   1   1      268.08      263.27      8.24 o 
 -13   1   1        8.85       11.07      3.98 o 
 -12   1   1        0.27        0.79      3.18 o 
 -11   1   1      737.68      736.93     14.10 o 
 -10   1   1     3973.24     3873.49     33.33 o 
  -9   1   1      370.48      341.82      6.68 o 
  -8   1   1      765.36      803.79     13.46 o 
  -7   1   1     6383.75     6560.59     48.07 o 
  -6   1   1     2299.99     2316.58     17.01 o 
  -5   1   1      438.70      445.02      6.09 o 
  -4   1   1     4404.94     4395.47     29.98 o 
  -3   1   1     2406.87     2343.30     22.29 o 
  -2   1   1     1593.15     1572.93     13.86 o 
  -1   1   1      953.92      941.28      7.49 o 
   0   1   1      363.07      401.91      4.54 o 
   1   1   1     3475.36     3560.09     27.20 o 
   2   1   1       69.99       89.76      4.86 o 
   3   1   1      280.67      333.05      5.64 o 
   4   1   1      453.00      388.24      5.95 o 
   5   1   1        0.63        2.80      1.57 o 
   6   1   1     2079.53     2008.06     16.00 o 
   7   1   1     1591.18     1638.73     14.87 o 
   8   1   1     4231.74     4299.95     38.53 o 
   9   1   1       79.66       76.10      5.06 o 
  10   1   1     1164.52     1136.80     12.99 o 
  11   1   1      401.48      401.35      8.42 o 
  12   1   1      222.16      215.43      9.58 o 
  13   1   1       18.83       18.07      5.38 o 
  14   1   1      690.43      686.82     14.58 o 
  15   1   1        1.16        2.02      5.88 o 
  16   1   1      116.20      118.91      8.38 o 
  17   1   1       14.01       13.42      7.05 o 
 -17   2   1       20.42       17.97      9.45 o 
 -16   2   1       18.36       16.69      6.27 o 
 -15   2   1      379.21      357.30     12.04 o 
 -14   2   1       14.85        7.18      3.36 o 
 -13   2   1      177.29      168.79      6.31 o 
 -12   2   1     1102.23     1075.62     12.64 o 
 -11   2   1      144.57      142.46      5.31 o 
 -10   2   1      160.47      169.04      5.02 o 
  -9   2   1      136.95      129.85      4.29 o 
  -8   2   1     3625.76     3497.55     26.04 o 
  -7   2   1        0.57       -1.28      3.13 o 
  -6   2   1      928.43      865.82     10.49 o 
  -5   2   1     2305.43     2307.66     26.88 o 
  -4   2   1     1884.46     1849.57     15.72 o 
  -3   2   1      166.35      134.22      4.63 o 
  -2   2   1      663.66      624.05      5.94 o 
  -1   2   1    14243.24    14695.05    108.29 o 
   0   2   1        8.52       10.72      2.42 o 
   1   2   1     1760.96     1771.62     13.51 o 
   2   2   1      995.39      838.18      7.88 o 
   3   2   1       65.65       48.98      2.00 o 
   4   2   1       56.40       38.27      3.56 o 
   5   2   1     1722.30     1657.57     15.56 o 
   6   2   1     4609.77     4547.25     37.85 o 
   7   2   1      482.42      477.73      8.76 o 
   8   2   1     2334.11     2309.03     28.09 o 
   9   2   1     1757.54     1680.98     22.02 o 
  10   2   1       68.46       53.62      6.83 o 
  11   2   1      501.90      532.08     12.83 o 
  12   2   1      576.32      566.17     13.28 o 
  13   2   1      184.89      180.83      8.40 o 
  14   2   1       99.45      101.46      7.45 o 
  15   2   1      372.97      330.32     10.57 o 
  16   2   1        8.09        3.03      5.94 o 
 -16   3   1      149.78      221.63     68.29 o 
 -15   3   1      204.61      195.73     20.90 o 
 -14   3   1      278.19      278.74     26.67 o 
 -13   3   1      777.72      698.92     45.47 o 
 -12   3   1       48.13       38.77     10.68 o 
 -11   3   1       82.83       80.89     12.70 o 
 -10   3   1       32.03       31.60      9.92 o 
  -9   3   1     5017.95     4992.45     73.08 o 
  -8   3   1     1291.39     1363.29     25.30 o 
  -7   3   1     8732.56     8797.43    112.13 o 
  -6   3   1      372.60      408.36     11.36 o 
  -5   3   1        0.30        1.57      1.88 o 
  -4   3   1       12.18       13.69      1.98 o 
  -3   3   1     8524.59     8380.50     57.20 o 
  -2   3   1     2429.27     2833.46     20.22 o 
  -1   3   1     2845.56     2930.20     28.15 o 
   0   3   1       19.23       27.40      2.89 o 
   1   3   1     9372.59    10186.01     69.63 o 
   2   3   1       27.87       40.91      3.69 o 
   3   3   1     8893.83     9055.68     67.73 o 
   4   3   1      893.62      882.59     11.19 o 
   5   3   1      214.17      180.54      8.32 o 
   6   3   1      151.83      177.30      6.51 o 
   7   3   1     4858.68     4808.82     43.04 o 
   8   3   1     1957.22     1949.40     19.44 o 
   9   3   1      359.90      341.47     12.09 o 
  10   3   1      144.62      128.41      6.94 o 
  11   3   1      401.93      395.87     10.38 o 
  12   3   1      165.34      160.43     11.81 o 
  13   3   1      125.15      113.48      7.29 o 
  14   3   1        0.23       -2.29      3.53 o 
  15   3   1      234.36      227.64     25.27 o 
  16   3   1       69.30       43.79     14.29 o 
 -15   4   1      260.17      257.76     23.36 o 
 -14   4   1      132.47      152.62     24.29 o 
 -13   4   1       40.78       40.86     13.00 o 
 -12   4   1      631.00      651.04     42.94 o 
 -11   4   1      169.66      196.58     16.15 o 
 -10   4   1      121.99      125.96     16.52 o 
  -9   4   1      694.77      730.02     27.95 o 
  -8   4   1     1538.30     1531.02     33.33 o 
  -7   4   1      171.46      208.21     16.53 o 
  -6   4   1     2897.70     2943.10     37.76 o 
  -5   4   1      224.70      207.18     11.43 o 
  -4   4   1      625.28      605.75     13.75 o 
  -3   4   1      200.05      186.03      5.71 o 
  -2   4   1     3906.36     4002.58     38.91 o 
  -1   4   1     1740.18     1692.29     16.14 o 
   0   4   1      584.11      582.76      7.94 o 
   1   4   1        1.13        1.25      2.38 o 
   2   4   1     3901.79     3967.14     31.73 o 
   3   4   1      182.86      177.11      5.23 o 
   4   4   1     1012.75     1011.88     14.09 o 
   5   4   1       80.57       70.15      5.85 o 
   6   4   1     2716.71     2766.88     28.06 o 
   7   4   1        0.43       -0.66      2.73 o 
   8   4   1     1908.90     1864.07     32.73 o 
   9   4   1     2982.34     2844.30     25.82 o 
  10   4   1       26.07       23.45      4.42 o 
  11   4   1      307.09      298.51     28.91 o 
  12   4   1      742.92      728.69     18.76 o 
  13   4   1       50.28       50.48     15.80 o 
  14   4   1       31.04       27.31     11.10 o 
  15   4   1      101.29      100.23     14.31 o 
 -14   5   1      240.69      226.46     31.19 o 
 -13   5   1      196.76      175.06     25.45 o 
 -12   5   1       42.94       38.21     15.16 o 
 -11   5   1       46.54       44.86     11.32 o 
 -10   5   1      431.23      410.39     35.12 o 
  -9   5   1      277.34      289.79     20.77 o 
  -8   5   1       86.80       86.70     10.62 o 
  -7   5   1        8.08       12.23      3.27 o 
  -6   5   1      177.36      175.12     11.06 o 
  -5   5   1      332.91      320.77     10.67 o 
  -4   5   1     1804.12     1781.59     23.85 o 
  -3   5   1     1693.85     1656.45     30.38 o 
  -2   5   1      321.46      319.51      8.23 o 
  -1   5   1      443.76      430.63      9.40 o 
   0   5   1     2060.40     1991.71     18.48 o 
   1   5   1     1614.29     1670.80     17.63 o 
   2   5   1       60.17       70.14      5.38 o 
   3   5   1      699.74      704.60     16.11 o 
   4   5   1      392.15      408.51     10.32 o 
   5   5   1       68.91       66.11      6.47 o 
   6   5   1      225.20      225.97      7.61 o 
   7   5   1       85.43       77.95      5.13 o 
   8   5   1      342.18      323.22      7.39 o 
   9   5   1      461.18      406.72      8.04 o 
  10   5   1      339.88      349.27     19.06 o 
  11   5   1      203.52      236.17     15.26 o 
  12   5   1       12.48       20.84     14.32 o 
  13   5   1       42.94       40.90     13.22 o 
 -11   6   1      209.23      173.90     25.94 o 
 -10   6   1       89.32       95.11     16.00 o 
  -9   6   1      579.82      530.15     34.59 o 
  -7   6   1        1.02        3.65      3.01 o 
  -6   6   1       38.10       33.99      6.98 o 
  -5   6   1      774.47      755.48     31.02 o 
  -4   6   1      105.51      109.72      9.49 o 
  -3   6   1       60.33       48.13      5.66 o 
  -2   6   1      332.31      321.97      9.18 o 
  -1   6   1     1822.19     1864.41     25.70 o 
   0   6   1       10.32        9.64      4.71 o 
   1   6   1      260.12      274.28      9.40 o 
   2   6   1      605.92      588.83     12.27 o 
   3   6   1      168.93      186.50      9.41 o 
   4   6   1       11.95       16.25      5.74 o 
   5   6   1      771.69      767.83     13.91 o 
   6   6   1       43.52       79.74     17.48 o 
   7   6   1      336.14      341.91     13.54 o 
   8   6   1      198.40      176.18     13.06 o 
   9   6   1      695.21      665.04     31.75 o 
  10   6   1      174.52      164.71     18.82 o 
  11   6   1       98.14      106.89     21.20 o 
  12   6   1       65.25       81.50     16.51 o 
  -9   7   1       15.47       11.17     16.71 o 
  -8   7   1      159.91      190.95     42.75 o 
  -7   7   1      278.71      300.19     33.71 o 
  -6   7   1      604.39      602.84     13.28 o 
  -5   7   1       27.42       17.31      7.41 o 
  -4   7   1      588.51      601.32     19.41 o 
  -3   7   1       12.95        8.01      7.58 o 
  -2   7   1      227.08      228.89     11.58 o 
  -1   7   1       35.89       22.83      7.50 o 
   0   7   1     2053.25     2007.11     48.25 o 
   1   7   1       98.74       98.71     13.94 o 
   2   7   1        5.81        7.63      8.00 o 
   3   7   1      125.52      125.94     10.67 o 
   4   7   1      363.48      379.49     14.78 o 
   5   7   1        0.13        2.95      6.40 o 
   6   7   1       99.23      113.99     11.93 o 
   7   7   1      121.45      114.64     43.85 o 
   8   7   1      403.26      430.11     25.66 o 
   9   7   1        6.72       10.45     10.99 o 
  -5   8   1      185.80      120.27     32.64 o 
  -4   8   1       42.09       51.31     11.54 o 
  -3   8   1        3.38        8.63      8.73 o 
  -2   8   1      290.49      251.07    150.00 o 
  -1   8   1      289.74      297.72     24.24 o 
   0   8   1        2.67        4.06      9.58 o 
   1   8   1      146.79      155.49     18.80 o 
   2   8   1      316.20      305.41     22.95 o 
   3   8   1       57.10       37.45     11.13 o 
   4   8   1        4.97        7.85      7.59 o 
 -16   0   2      706.06      734.82     21.13 o 
 -14   0   2     1828.07     1788.90     29.05 o 
 -12   0   2      249.01      243.68     14.12 o 
 -10   0   2     2401.52     2299.43     53.10 o 
  -8   0   2     2279.50     2676.52     36.65 o 
  -6   0   2     3788.34     3820.92     47.31 o 
  -4   0   2    17995.49    19035.94    244.76 o 
  -2   0   2     2241.25     2270.81     23.57 o 
   2   0   2     4357.57     4649.32     57.49 o 
   4   0   2      160.26      119.28      5.54 o 
   6   0   2      271.48      214.25      9.97 o 
   8   0   2     3868.97     4010.55     44.73 o 
  10   0   2     6427.08     6548.74     80.79 o 
  12   0   2      126.24      125.81     11.93 o 
  14   0   2     1149.89     1154.90     35.95 o 
  16   0   2        4.90        3.85     11.01 o 
 -17   1   2       55.31       47.34      6.95 o 
 -16   1   2       98.84       84.60      6.44 o 
 -15   1   2      458.99      459.52     10.06 o 
 -14   1   2      574.32      571.18     18.47 o 
 -13   1   2      616.83      591.99     11.29 o 
 -12   1   2      396.81      406.08      9.31 o 
 -11   1   2      696.62      680.94     10.68 o 
 -10   1   2       71.79       85.64      5.33 o 
  -9   1   2      654.33      662.22      9.32 o 
  -8   1   2     3234.29     3463.06     28.63 o 
  -7   1   2      191.13      259.94      5.29 o 
  -6   1   2       42.32       44.73      2.60 o 
  -5   1   2     2676.22     2384.06     22.93 o 
  -4   1   2      224.55      221.80      4.50 o 
  -3   1   2      400.48      406.25      5.61 o 
  -2   1   2       72.16       65.87      2.72 o 
  -1   1   2    26384.20    26827.13    250.04 o 
   0   1   2    13318.64    13731.86    117.06 o 
   1   1   2      344.70      346.33      6.17 o 
   2   1   2    38118.98    38788.59    411.02 o 
   3   1   2      768.63      759.71     10.43 o 
   4   1   2       53.38       47.85      3.84 o 
   5   1   2     4289.07     4148.77     30.88 o 
   6   1   2     1560.44     1545.89     21.19 o 
   7   1   2      542.29      492.80      7.93 o 
   8   1   2     1062.08     1086.93     14.44 o 
   9   1   2     1826.32     1804.27     19.21 o 
  10   1   2       88.33       83.33      6.06 o 
  11   1   2      159.12      173.67      7.04 o 
  12   1   2       95.16      106.76      7.57 o 
  13   1   2      631.12      624.33     16.50 o 
  14   1   2        0.44        2.64      4.33 o 
  15   1   2      151.12      147.64     11.22 o 
  16   1   2      223.71      226.81     12.02 o 
  17   1   2       19.83       13.31      7.40 o 
 -17   2   2      204.11      203.09     16.57 o 
 -16   2   2       42.86       40.26      6.45 o 
 -15   2   2      162.26      170.37     12.41 o 
 -14   2   2      884.05      874.69     13.82 o 
 -13   2   2      781.71      793.56     14.13 o 
 -12   2   2       53.31       51.42      4.30 o 
 -11   2   2      733.82      729.63     10.01 o 
 -10   2   2      723.57      748.83      9.68 o 
  -9   2   2     1302.96     1258.84     12.93 o 
  -8   2   2        9.16       10.58      2.35 o 
  -7   2   2     3357.61     3117.71     32.04 o 
  -6   2   2      660.49      801.88     16.21 o 
  -5   2   2      388.67      358.72      9.13 o 
  -4   2   2     1768.82     1707.38     19.80 o 
  -3   2   2     1520.38     1424.32     11.23 o 
  -2   2   2     2035.80     2010.19     17.24 o 
  -1   2   2       38.93       33.96      3.71 o 
   0   2   2      905.68      865.91     10.90 o 
   1   2   2     1197.47     1112.41     16.25 o 
   2   2   2      154.45      155.30      5.94 o 
   3   2   2     9229.76     9492.34     86.28 o 
   4   2   2      597.16      517.98      7.41 o 
   5   2   2      796.43      838.09     12.52 o 
   6   2   2      261.15      248.64      4.91 o 
   7   2   2     2122.91     2053.11     19.67 o 
   8   2   2      449.02      416.74      6.42 o 
   9   2   2       85.19      101.81      7.13 o 
  10   2   2      564.18      582.74     13.06 o 
  11   2   2      100.72       87.68      8.93 o 
  12   2   2        6.36       -4.12      5.14 o 
  13   2   2        4.43       -3.73      3.59 o 
  14   2   2      312.40      297.11     10.27 o 
  15   2   2      146.38      158.02      9.31 o 
  16   2   2       19.37       17.87      7.27 o 
 -16   3   2      388.36      344.90     23.17 o 
 -15   3   2       22.85       15.35     16.42 o 
 -14   3   2      228.29      214.02     22.25 o 
 -13   3   2      286.35      285.33     22.93 o 
 -12   3   2     1102.69     1082.92     38.81 o 
 -11   3   2       52.52       55.46     10.88 o 
 -10   3   2       19.03       18.72      8.31 o 
  -9   3   2      848.42      888.21     21.05 o 
  -8   3   2     5620.17     5540.47     73.98 o 
  -7   3   2      166.51      182.32      3.80 o 
  -6   3   2     2487.04     2578.20     42.81 o 
  -5   3   2      751.92      734.63     15.60 o 
  -4   3   2     3961.18     3846.51     36.64 o 
  -3   3   2     1025.63     1127.59     12.72 o 
  -2   3   2     1280.47     1184.99     16.86 o 
  -1   3   2        3.39        5.67      2.81 o 
   0   3   2     2008.13     2154.36     19.46 o 
   1   3   2      136.53      138.67      5.26 o 
   2   3   2     9338.66     9402.49     69.86 o 
   3   3   2       15.61       21.34      3.24 o 
   4   3   2     1107.26     1213.51     10.43 o 
   5   3   2     1760.29     1844.69     20.50 o 
   6   3   2     5760.04     5572.43     50.92 o 
   7   3   2      565.23      511.28      9.90 o 
   8   3   2      809.47      799.79     11.72 o 
   9   3   2      278.06      302.25     10.25 o 
  10   3   2      788.23      759.98     13.92 o 
  11   3   2      332.79      345.04     11.29 o 
  12   3   2      319.23      306.56     11.86 o 
  13   3   2        0.54        3.39      3.10 o 
  14   3   2       32.92       23.28      5.38 o 
  15   3   2       15.19       16.88     10.42 o 
 -15   4   2        1.33        0.17      7.88 o 
 -13   4   2      600.89      607.08     28.99 o 
 -12   4   2       10.93       24.77     17.88 o 
 -11   4   2       19.81       27.65     11.11 o 
 -10   4   2        6.13       -2.87      7.51 o 
  -9   4   2     1064.42      992.26     22.32 o 
  -8   4   2      264.14      282.14     17.35 o 
  -7   4   2     4652.51     4593.67     83.52 o 
  -6   4   2      131.77      132.55      9.62 o 
  -5   4   2       10.35        8.12      3.25 o 
  -4   4   2      897.67      833.91     13.07 o 
  -3   4   2     6858.71     6806.35     99.71 o 
  -2   4   2      877.70      902.49     11.89 o 
  -1   4   2      132.82      137.25      6.13 o 
   0   4   2     1718.49     1778.12     19.04 o 
   1   4   2       48.79       23.32      3.56 o 
   2   4   2      221.48      225.25      9.36 o 
   3   4   2     2051.26     1980.74     18.02 o 
   4   4   2       67.65       77.14      3.29 o 
   5   4   2      417.86      398.99      8.85 o 
   6   4   2      198.20      200.17      7.92 o 
   7   4   2     2244.46     2145.69     22.55 o 
   8   4   2      127.31      126.32      6.11 o 
   9   4   2      149.63      144.60      6.03 o 
  10   4   2        2.51       -1.08      2.94 o 
  11   4   2      526.44      505.72     13.38 o 
  12   4   2        0.30        3.65      3.55 o 
  13   4   2       93.18       99.64     18.02 o 
  14   4   2       45.37       53.62     13.05 o 
 -13   5   2      156.27      144.75     24.38 o 
 -12   5   2      218.91      259.78     31.96 o 
 -11   5   2      440.61      421.62     22.51 o 
 -10   5   2      102.79       92.10     24.29 o 
  -9   5   2       91.32       75.69     11.05 o 
  -8   5   2      524.56      508.66     24.18 o 
  -7   5   2      242.27      206.40     15.21 o 
  -6   5   2      958.94      973.73     21.45 o 
  -5   5   2      228.67      230.38      6.48 o 
  -4   5   2      773.59      749.34     15.03 o 
  -3   5   2      185.34      188.13      7.40 o 
  -2   5   2     1438.71     1455.44     18.01 o 
  -1   5   2     2224.10     2191.41     24.34 o 
   0   5   2      634.87      661.44     11.42 o 
   1   5   2        3.35        0.25      2.97 o 
   2   5   2     1018.29     1061.43     13.51 o 
   3   5   2       96.61       87.06      5.92 o 
   4   5   2       47.76       41.60      6.06 o 
   5   5   2     2269.46     2168.99     24.03 o 
   6   5   2      904.38      878.30     14.59 o 
   7   5   2        9.65       10.71      4.37 o 
   8   5   2      210.01      196.22      7.22 o 
   9   5   2      182.10      178.68      5.68 o 
  10   5   2       46.64       44.75      5.63 o 
  11   5   2      150.23      184.90     14.70 o 
  12   5   2      443.44      442.94     27.35 o 
  13   5   2       77.48       75.69     15.01 o 
 -11   6   2       30.04       25.43     22.30 o 
 -10   6   2      830.68      895.72     32.18 o 
  -7   6   2      643.38      605.03     16.35 o 
  -6   6   2     1087.98     1104.62     15.36 o 
  -5   6   2       45.54       51.55      4.90 o 
  -4   6   2      641.57      621.73     21.26 o 
  -3   6   2       22.33       24.92      5.40 o 
  -2   6   2     1854.73     1824.99     34.27 o 
  -1   6   2       13.19       16.93      5.17 o 
   0   6   2      680.40      726.10     17.02 o 
   1   6   2      526.73      507.81     11.36 o 
   2   6   2      244.82      227.08      7.93 o 
   3   6   2      130.62      130.84     10.45 o 
   4   6   2     1433.09     1406.46     25.87 o 
   5   6   2        0.69       -1.37      3.94 o 
   6   6   2      366.14      345.35     10.53 o 
   7   6   2      178.06      170.03      8.43 o 
   8   6   2     1246.64     1176.66     17.88 o 
   9   6   2       31.22       42.68     12.92 o 
  10   6   2      319.29      339.89     20.28 o 
  11   6   2      148.70      175.10     19.08 o 
  -9   7   2      291.34      287.95     28.66 o 
  -8   7   2      121.82      189.15     23.41 o 
  -7   7   2      582.81      595.53     41.97 o 
  -6   7   2       10.70        8.72      5.28 o 
  -5   7   2      971.41      924.09     24.92 o 
  -4   7   2      124.49      144.78     12.67 o 
  -3   7   2        5.58       -1.03      5.33 o 
  -2   7   2        0.64       -3.01      5.55 o 
  -1   7   2     1042.99     1038.69     28.44 o 
   0   7   2       45.57       36.76      8.96 o 
   1   7   2      415.88      404.73      9.70 o 
   2   7   2       65.54       55.25      7.98 o 
   3   7   2      287.63      279.92     11.87 o 
   4   7   2      123.31      128.38      8.27 o 
   5   7   2      572.95      555.04     14.09 o 
   6   7   2       76.25       54.18     22.30 o 
   7   7   2      265.45      245.24     19.02 o 
   8   7   2       24.29       17.91     15.10 o 
   9   7   2      879.44      872.17     35.77 o 
  -5   8   2        3.52        1.85     17.58 o 
  -4   8   2       99.92      110.28     14.51 o 
  -3   8   2      267.03      319.68     12.90 o 
  -2   8   2       40.72       47.68     10.20 o 
  -1   8   2       35.07       34.90      5.89 o 
   0   8   2      211.03      222.74     12.02 o 
   1   8   2      463.91      468.74     22.17 o 
   2   8   2       14.84        7.42     11.10 o 
   3   8   2       54.73       59.41     10.12 o 
   4   8   2      148.82      150.96     12.84 o 
 -17   0   3      176.32      168.15     10.15 o 
 -15   0   3     2649.03     2559.38     38.49 o 
 -13   0   3       35.34       37.40      8.48 o 
 -11   0   3     2240.63     2296.45     36.94 o 
  -9   0   3      964.22     1017.21     19.05 o 
  -7   0   3     6143.39     6611.37     67.71 o 
  -5   0   3    19337.11    21042.58    280.54 o 
  -3   0   3     3936.02     3991.76     52.85 o 
  -1   0   3     9678.01     9143.71    108.37 o 
   1   0   3     2312.50     2241.20     30.78 o 
   3   0   3      695.06      614.43     16.04 o 
   5   0   3     1614.88     1423.37     19.64 o 
   7   0   3      330.24      315.49     14.24 o 
   9   0   3     6030.85     5875.36     90.50 o 
  11   0   3      152.13      160.25     12.03 o 
  13   0   3     1027.27     1075.41     27.89 o 
  15   0   3       49.47       40.79      9.81 o 
 -17   1   3      169.39      168.63      9.46 o 
 -16   1   3      493.81      506.81     11.38 o 
 -15   1   3       93.65       86.31      7.36 o 
 -14   1   3       78.93       75.54      6.71 o 
 -13   1   3       84.27       93.46      6.01 o 
 -12   1   3      573.96      574.18     10.14 o 
 -11   1   3      531.36      551.98     10.00 o 
 -10   1   3     1429.82     1435.66     15.83 o 
  -9   1   3      620.48      659.41     10.39 o 
  -8   1   3       13.02       16.29      3.12 o 
  -7   1   3     4002.35     4272.07     35.38 o 
  -6   1   3    11988.31    12896.99    129.48 o 
  -5   1   3     1021.79     1057.74      9.86 o 
  -4   1   3     7749.30     7896.21     59.80 o 
  -3   1   3      652.78      755.38     14.78 o 
  -2   1   3     4906.18     4872.78     41.00 o 
  -1   1   3     2204.09     2307.29     21.57 o 
   0   1   3     4369.28     4482.58     44.72 o 
   1   1   3     7016.66     7117.64     61.97 o 
   2   1   3    34813.48    35530.75    329.22 o 
   3   1   3      237.91      251.42      7.58 o 
   4   1   3     1861.58     1654.40     20.39 o 
   5   1   3     2946.47     2999.09     26.17 o 
   6   1   3       44.51       33.32      4.25 o 
   7   1   3      381.86      403.68      7.37 o 
   8   1   3     2879.31     2904.52     37.13 o 
   9   1   3       94.77      117.60      6.82 o 
  10   1   3      445.81      424.98     11.26 o 
  11   1   3      307.19      320.29     12.94 o 
  12   1   3      426.15      447.45     11.69 o 
  13   1   3        3.65        3.41      5.75 o 
  14   1   3      683.96      636.86     19.28 o 
  15   1   3       23.26       21.14      6.88 o 
  16   1   3        0.54       -3.06      5.97 o 
 -17   2   3       14.34       18.19     10.63 o 
 -16   2   3      139.55      130.07     11.88 o 
 -15   2   3      686.30      641.95     15.62 o 
 -14   2   3      143.67      131.95      5.97 o 
 -13   2   3      124.76      131.20      6.75 o 
 -12   2   3      331.89      348.42      7.18 o 
 -11   2   3     1099.13     1093.17     12.60 o 
 -10   2   3       18.96       19.88      2.43 o 
  -9   2   3       16.15       20.25      2.79 o 
  -8   2   3     4565.24     4594.12     44.22 o 
  -7   2   3      577.12      603.47     17.88 o 
  -6   2   3        1.17        3.56      5.08 o 
  -5   2   3     5044.93     5315.02     61.01 o 
  -4   2   3     4722.03     4944.45     36.27 o 
  -3   2   3      624.29      675.82      9.70 o 
  -2   2   3       46.14       36.07      3.85 o 
  -1   2   3     6443.78     6475.94     57.42 o 
   0   2   3      730.17      656.43     10.43 o 
   1   2   3        1.25        0.08      2.09 o 
   2   2   3     5677.06     5584.67     53.38 o 
   3   2   3     5671.16     5778.19     54.65 o 
   4   2   3      169.23      193.75      7.77 o 
   5   2   3     2761.65     2785.93     22.33 o 
   6   2   3     4360.10     4353.34     35.79 o 
   7   2   3     1406.67     1398.99     20.93 o 
   8   2   3      479.02      465.10     11.05 o 
   9   2   3      375.65      348.46      8.20 o 
  10   2   3      143.72      146.16      6.76 o 
  11   2   3      517.55      487.69     14.20 o 
  12   2   3      295.23      298.27     10.84 o 
  13   2   3        6.00        6.03      5.61 o 
  14   2   3       83.30       91.41     11.86 o 
  15   2   3       26.05       23.42      7.21 o 
  16   2   3      138.74      121.59      9.14 o 
 -16   3   3        2.05       -3.89     11.85 o 
 -15   3   3        9.25        4.08     13.60 o 
 -14   3   3        0.76        6.60      5.59 o 
 -13   3   3     1427.54     1382.26     20.87 o 
 -12   3   3       66.19       74.02      5.15 o 
 -11   3   3      406.85      410.89     14.00 o 
 -10   3   3        0.52       -2.66      3.20 o 
  -9   3   3     1646.29     1715.44     27.39 o 
  -8   3   3       89.93       95.17      4.73 o 
  -7   3   3     3933.23     3986.77     57.97 o 
  -6   3   3     2638.14     3046.21     42.62 o 
  -5   3   3      226.99      212.92      9.75 o 
  -4   3   3      407.02      483.16      6.46 o 
  -3   3   3     2931.29     2852.06     21.84 o 
  -2   3   3      476.27      510.82      6.99 o 
  -1   3   3      546.34      592.16      8.61 o 
   0   3   3      215.37      204.85      6.10 o 
   1   3   3    11041.90    11388.31     87.47 o 
   2   3   3        2.88        4.05      2.86 o 
   3   3   3     1792.99     1720.15     16.84 o 
   4   3   3     1982.36     2184.32     22.62 o 
   5   3   3     2566.53     2409.61     24.46 o 
   6   3   3        1.99        3.39      3.92 o 
   7   3   3     2446.44     2449.65     26.27 o 
   8   3   3      380.87      398.04      9.80 o 
   9   3   3      489.11      481.47     10.11 o 
  10   3   3      278.56      274.68     11.67 o 
  11   3   3     3383.44     3338.58     39.50 o 
  12   3   3       32.12       24.89      7.29 o 
  13   3   3      224.46      203.64     13.46 o 
  14   3   3        0.17       -4.03      3.78 o 
  15   3   3      404.42      411.33     24.32 o 
 -15   4   3      157.22      154.48     20.86 o 
 -13   4   3       58.28       49.55     17.68 o 
 -11   4   3       85.48       97.73     21.37 o 
 -10   4   3      391.93      388.66     31.19 o 
  -9   4   3      366.19      440.75     30.28 o 
  -8   4   3     1067.10     1094.48     30.97 o 
  -7   4   3     1754.25     1811.60     21.49 o 
  -6   4   3      499.55      481.86     10.28 o 
  -5   4   3     1816.56     1848.66     15.82 o 
  -4   4   3     2181.78     2229.38     25.97 o 
  -3   4   3       32.56       34.18      4.30 o 
  -2   4   3      816.16      790.34     12.08 o 
  -1   4   3     1155.42     1173.84     14.14 o 
   0   4   3     2620.46     2738.87     26.95 o 
   1   4   3      377.46      368.92      8.81 o 
   2   4   3     3408.11     3228.63     29.71 o 
   3   4   3       32.02       33.98      4.56 o 
   4   4   3       25.72       21.65      3.58 o 
   5   4   3      554.00      540.68     10.76 o 
   6   4   3     2068.88     2018.26     22.16 o 
   7   4   3        0.05        3.02      4.54 o 
   8   4   3      105.70      107.41      6.71 o 
   9   4   3      798.47      781.54     12.93 o 
  10   4   3      846.76      844.03     14.10 o 
  11   4   3       32.70       27.43      8.03 o 
  12   4   3      415.63      451.25     19.31 o 
  13   4   3       81.17       57.86     16.10 o 
  14   4   3       40.79       40.81     16.26 o 
 -13   5   3      458.48      436.76     24.95 o 
 -12   5   3      334.08      361.79     36.33 o 
 -11   5   3        5.74        8.83     10.92 o 
 -10   5   3      247.21      280.67     30.41 o 
  -9   5   3       59.62       68.78     17.00 o 
  -8   5   3       27.90       31.96     28.56 o 
  -7   5   3        9.77        8.00      3.56 o 
  -6   5   3      472.76      474.05      7.17 o 
  -5   5   3      946.35      963.55     10.65 o 
  -4   5   3     1686.45     1729.47     17.31 o 
  -3   5   3      578.27      614.13     10.86 o 
  -2   5   3     2250.16     2346.33     24.34 o 
  -1   5   3       71.60       74.00      5.80 o 
   0   5   3      402.05      419.44      9.81 o 
   1   5   3     1487.86     1502.66     17.39 o 
   2   5   3       25.81       43.40      5.58 o 
   3   5   3      206.97      226.51      7.30 o 
   4   5   3      721.50      744.53     12.24 o 
   5   5   3      376.63      350.84     10.49 o 
   6   5   3       44.27       30.74      7.49 o 
   7   5   3      556.06      539.59     11.50 o 
   8   5   3      363.26      342.78      9.37 o 
   9   5   3      126.22      121.26      6.92 o 
  10   5   3      427.75      424.48      9.22 o 
  11   5   3      424.15      419.47     19.12 o 
  12   5   3       12.98       17.80     11.83 o 
  13   5   3       11.86       12.42     14.67 o 
 -12   6   3       32.25       26.62     24.19 o 
 -11   6   3      365.97      404.40     24.77 o 
 -10   6   3        2.64        8.58     11.55 o 
  -7   6   3      347.58      343.22     19.25 o 
  -6   6   3       34.80       30.65      3.61 o 
  -5   6   3     3130.31     3089.40     45.20 o 
  -4   6   3       65.65       74.00      5.67 o 
  -3   6   3       24.61       25.86      4.91 o 
  -2   6   3       43.61       43.94      5.09 o 
  -1   6   3     2059.17     2070.24     28.37 o 
   0   6   3      242.42      236.93      9.05 o 
   1   6   3      474.15      462.35     11.11 o 
   2   6   3      206.85      197.97      8.15 o 
   3   6   3      236.55      244.73      8.73 o 
   4   6   3       45.71       38.55      7.48 o 
   5   6   3      884.52      896.09     15.94 o 
   6   6   3        3.17        6.67      4.69 o 
   7   6   3      360.52      351.04     13.42 o 
   8   6   3       30.21       30.30      8.99 o 
   9   6   3      115.28      116.53     11.85 o 
  10   6   3      169.20      169.15     21.21 o 
  11   6   3       69.27       71.99     17.01 o 
  -9   7   3       31.22       36.43     18.56 o 
  -8   7   3       53.46       56.06     18.36 o 
  -7   7   3       96.74        0.19     13.21 o 
  -5   7   3       46.12       33.16      5.18 o 
  -4   7   3      363.87      339.08     10.75 o 
  -3   7   3       52.32       41.86      5.91 o 
  -2   7   3      417.51      422.57     12.46 o 
  -1   7   3        0.42        2.97      3.79 o 
   0   7   3     1211.63     1202.07     18.92 o 
   1   7   3       64.05       55.52      5.86 o 
   2   7   3       59.59       51.61      6.59 o 
   3   7   3      161.79      169.43     15.66 o 
   4   7   3     1051.68     1031.05     36.52 o 
   5   7   3        6.90        3.14      5.89 o 
   6   7   3       45.56       26.62      7.75 o 
   7   7   3        0.36        0.26      4.72 o 
   8   7   3      362.31      350.50     22.63 o 
  -4   8   3       25.00       46.86     17.92 o 
  -3   8   3       26.36       16.78      6.25 o 
  -2   8   3       45.03       45.82      6.37 o 
  -1   8   3      259.50      252.07     11.31 o 
   0   8   3       98.57      116.72     11.17 o 
   1   8   3      240.02      236.25     11.88 o 
   2   8   3      249.99      267.26     14.01 o 
   3   8   3      136.92      140.74     12.37 o 
 -16   0   4     1347.23     1288.74     27.55 o 
 -14   0   4     1250.73     1294.10     25.39 o 
 -12   0   4     2086.25     2227.76     41.09 o 
 -10   0   4     1470.58     1570.90     27.19 o 
  -8   0   4      711.14      733.09     12.90 o 
  -6   0   4    12720.57    13306.74    167.93 o 
  -4   0   4     1295.58     1287.83     21.25 o 
  -2   0   4     8994.78     8742.32    104.17 o 
   0   0   4      137.70      190.79      9.27 o 
   2   0   4    92720.46    88963.94   1548.89 o 
   4   0   4     9433.47     9655.30    126.63 o 
   6   0   4     1696.13     2992.82     71.21 o 
   8   0   4     2689.64     2679.17     40.80 o 
  10   0   4     5157.69     5318.29     83.79 o 
  12   0   4      657.82      685.71     27.54 o 
  14   0   4      462.61      440.39     19.28 o 
  16   0   4       20.01        3.36      9.34 o 
 -17   1   4       59.02       58.04      6.93 o 
 -16   1   4        3.08        3.14      4.89 o 
 -15   1   4      389.29      405.16     10.10 o 
 -14   1   4      638.94      656.05     12.34 o 
 -13   1   4       57.38       48.87      6.12 o 
 -12   1   4       89.16       95.13      6.61 o 
 -11   1   4     1190.36     1271.50     15.46 o 
 -10   1   4       18.59       21.23      4.99 o 
  -9   1   4      149.20      157.88      5.94 o 
  -8   1   4     1290.53     1184.95     13.47 o 
  -7   1   4     3022.86     3175.20     26.60 o 
  -6   1   4     3957.40     4465.07     35.40 o 
  -5   1   4     9751.72     9975.75     85.57 o 
  -4   1   4     1096.43     1054.00     15.00 o 
  -3   1   4     4636.81     4599.78     40.81 o 
  -2   1   4     1606.56     1535.46     15.71 o 
  -1   1   4     1581.51     1486.01     18.07 o 
   0   1   4       57.59       46.60      7.39 o 
   1   1   4      930.20      814.03     14.60 o 
   2   1   4    27461.35    28159.36    289.75 o 
   3   1   4     1066.28     1015.61     18.02 o 
   4   1   4      138.52      152.76      5.75 o 
   5   1   4      138.17      124.31      5.92 o 
   6   1   4      881.67      901.94     12.28 o 
   7   1   4     1037.16      984.95     15.15 o 
   8   1   4       17.31       17.72      5.96 o 
   9   1   4     2405.90     2401.13     32.54 o 
  10   1   4      560.09      646.78     37.17 o 
  11   1   4      224.41      224.23     11.08 o 
  12   1   4       52.30       45.77      6.63 o 
  13   1   4      638.78      594.67     22.18 o 
  14   1   4       47.74       42.39      7.62 o 
  15   1   4       22.60       25.03      5.76 o 
  16   1   4       72.36       65.61      9.35 o 
 -17   2   4      150.66      157.38     13.78 o 
 -16   2   4       86.50       93.92     12.74 o 
 -15   2   4      350.79      325.77      7.80 o 
 -14   2   4     1607.35     1590.14     17.60 o 
 -13   2   4      256.01      275.38      6.70 o 
 -12   2   4       22.65       20.50      3.24 o 
 -11   2   4      176.39      161.90      7.02 o 
 -10   2   4      245.24      241.24      6.20 o 
  -9   2   4     1577.50     1528.39     17.11 o 
  -8   2   4       49.13       55.16      9.03 o 
  -7   2   4     2612.70     2586.09     42.06 o 
  -6   2   4       76.02       39.53      7.09 o 
  -5   2   4        7.28       19.24      2.29 o 
  -4   2   4      337.16      322.00      5.18 o 
  -3   2   4      506.89      423.64      6.56 o 
  -2   2   4     3096.52     3063.31     28.84 o 
  -1   2   4     3129.38     3218.45     30.27 o 
   0   2   4     1347.02     1330.08     17.79 o 
   1   2   4     6143.87     6109.34     82.48 o 
   2   2   4      624.27      614.42     11.80 o 
   3   2   4     6901.86     7558.10     72.17 o 
   4   2   4     3191.44     3071.09     32.27 o 
   5   2   4     2827.10     2831.38     28.81 o 
   6   2   4       54.61       51.90      4.14 o 
   7   2   4      466.19      462.98      9.24 o 
   8   2   4     1431.40     1407.45     17.35 o 
   9   2   4        3.70        0.00      3.20 o 
  10   2   4      353.43      355.56     13.31 o 
  11   2   4      335.66      337.83     10.09 o 
  12   2   4      224.35      206.78      9.25 o 
  13   2   4        6.39       13.43      6.22 o 
  14   2   4       18.76       35.48     10.41 o 
  15   2   4      346.62      363.28     22.37 o 
  16   2   4       46.30       36.23      8.49 o 
 -16   3   4        3.43        9.13     13.80 o 
 -15   3   4        5.36       17.29     26.91 o 
 -14   3   4     1350.61     1309.13     29.19 o 
 -13   3   4       39.55       31.59      5.56 o 
 -12   3   4      967.60      990.61     16.69 o 
 -11   3   4        1.97        3.87      5.04 o 
 -10   3   4      290.25      281.94      8.89 o 
  -9   3   4      147.65      145.48      7.21 o 
  -8   3   4     4572.19     4662.35     63.83 o 
  -7   3   4      607.99      622.60     18.87 o 
  -6   3   4      494.92      554.97     14.64 o 
  -5   3   4       62.55       65.24      4.67 o 
  -4   3   4     1968.26     1840.33     19.14 o 
  -3   3   4        0.51        0.50      2.83 o 
  -2   3   4     1256.03     1188.41     12.80 o 
  -1   3   4      271.73      275.73      9.15 o 
   0   3   4     2865.44     2949.72     37.90 o 
   1   3   4     1754.51     1821.64     21.48 o 
   2   3   4    10272.38    10469.86    101.20 o 
   3   3   4      355.17      419.40      8.82 o 
   4   3   4       31.63       31.64      6.22 o 
   5   3   4      175.99      178.88     10.47 o 
   6   3   4     2055.49     2032.17     20.50 o 
   7   3   4      309.28      303.48      6.08 o 
   8   3   4      348.94      363.45     10.20 o 
   9   3   4       32.59       32.34      6.46 o 
  10   3   4      435.55      446.47     12.08 o 
  11   3   4      564.71      550.34     14.22 o 
  12   3   4      207.05      193.75     13.30 o 
  13   3   4       94.21       81.03     12.72 o 
  14   3   4       26.58       25.96      9.10 o 
  15   3   4        0.04       -0.74      3.70 o 
 -15   4   4       46.34       53.02     14.96 o 
 -13   4   4      832.41      793.62     37.99 o 
 -12   4   4      213.03      220.43     23.70 o 
 -11   4   4      196.12      192.45     39.25 o 
 -10   4   4       51.26       49.19     13.80 o 
  -9   4   4     3293.00     3258.35     39.86 o 
  -8   4   4       48.98       42.60      4.44 o 
  -7   4   4     5426.07     5595.51     61.86 o 
  -6   4   4     2449.38     2560.81     30.66 o 
  -5   4   4      690.66      673.07      8.21 o 
  -4   4   4       11.15       13.80      3.22 o 
  -3   4   4     2295.83     2278.94     20.99 o 
  -2   4   4      225.64      260.46     17.43 o 
  -1   4   4      414.59      419.80      6.82 o 
   0   4   4       71.85       89.21      5.96 o 
   1   4   4     1582.81     1503.57     16.84 o 
   2   4   4       94.52       96.59      5.21 o 
   3   4   4     1224.30     1327.02     15.24 o 
   4   4   4       66.12       60.41      5.18 o 
   5   4   4      849.36      840.96     10.17 o 
   6   4   4        0.39        1.90      4.35 o 
   7   4   4     1367.38     1352.54     20.37 o 
   8   4   4      173.68      169.53      9.09 o 
   9   4   4      513.23      490.36     11.65 o 
  10   4   4       15.48       18.59      6.19 o 
  11   4   4      136.93      135.95      8.58 o 
  12   4   4       11.52       10.68      7.20 o 
  13   4   4        0.29        5.18      6.25 o 
  14   4   4       17.80       20.03     15.24 o 
 -13   5   4       27.28       13.18     12.84 o 
 -12   5   4      426.81      493.71     39.35 o 
 -11   5   4      182.29      201.62     18.64 o 
  -9   5   4        3.36      -11.56     12.92 o 
  -8   5   4      752.38      770.48     12.23 o 
  -7   5   4        6.92       -2.69      9.28 o 
  -6   5   4       10.76        7.06      1.90 o 
  -5   5   4     1003.94     1031.99     12.56 o 
  -4   5   4     1469.51     1508.19     16.67 o 
  -3   5   4      935.85      960.69     12.96 o 
  -2   5   4        6.37        3.90      3.13 o 
  -1   5   4     2174.89     2190.19     23.10 o 
   0   5   4     1171.52     1187.34     15.79 o 
   1   5   4      156.79      154.42      7.02 o 
   2   5   4      352.83      418.83     41.98 o 
   3   5   4      358.76      366.33      8.24 o 
   4   5   4       57.72       51.15      4.92 o 
   5   5   4      515.52      537.27      7.52 o 
   6   5   4      517.51      497.06     15.78 o 
   7   5   4      266.44      251.54      9.93 o 
   8   5   4       51.42       48.80      6.93 o 
   9   5   4      408.95      407.00     16.98 o 
  10   5   4      146.66      175.11      8.29 o 
  11   5   4      141.32      130.71      7.63 o 
  12   5   4      178.40      175.11     18.50 o 
 -12   6   4      133.29      181.67     34.78 o 
 -11   6   4        8.10       -0.19     14.48 o 
 -10   6   4      207.22      209.96     29.44 o 
  -8   6   4      173.70      186.43     21.86 o 
  -7   6   4      296.12      287.07      8.80 o 
  -6   6   4     1460.00     1426.46     16.31 o 
  -5   6   4     1770.94     1747.90     18.69 o 
  -4   6   4      189.38      195.77      7.64 o 
  -3   6   4      728.97      726.38     12.74 o 
  -2   6   4      720.61      739.65     12.28 o 
  -1   6   4        0.85        3.70      4.05 o 
   0   6   4      389.26      387.96      9.40 o 
   1   6   4      330.48      334.69     10.06 o 
   2   6   4        8.79        5.81      4.60 o 
   3   6   4       83.11       84.32      6.00 o 
   4   6   4     2117.65     2051.74     21.79 o 
   5   6   4        3.65       -0.29      4.58 o 
   6   6   4       49.51       51.15      6.34 o 
   7   6   4       16.68        6.48      5.75 o 
   8   6   4     1224.94     1112.75     19.40 o 
   9   6   4      225.26      224.81     14.04 o 
  10   6   4      205.37      215.07     19.96 o 
  11   6   4       54.72       64.83     19.32 o 
  -8   7   4      166.81      187.98     23.80 o 
  -7   7   4      589.68      607.77     43.04 o 
  -6   7   4       14.35       12.19      6.81 o 
  -5   7   4      340.97      345.45      8.76 o 
  -4   7   4      204.69      214.32      8.44 o 
  -3   7   4      101.94      104.88      7.51 o 
  -2   7   4       10.23       11.03      4.66 o 
  -1   7   4      372.93      400.72     12.53 o 
   0   7   4       41.79       45.15      7.12 o 
   1   7   4      187.58      198.06      9.61 o 
   2   7   4       20.35       25.55      6.39 o 
   3   7   4     1730.51     1665.47     20.69 o 
   4   7   4       18.76       19.37      7.35 o 
   5   7   4      266.25      247.07     14.78 o 
   6   7   4       75.34       61.63      8.84 o 
   7   7   4      447.00      416.86     17.64 o 
   8   7   4        4.42        3.57     11.19 o 
  -4   8   4       51.10       54.47     12.52 o 
  -3   8   4      136.00      150.36      8.33 o 
  -2   8   4       19.46       19.03      6.52 o 
  -1   8   4       57.84       49.11      5.62 o 
   0   8   4      226.85      239.43     21.17 o 
   1   8   4      402.39      398.18     11.53 o 
   2   8   4        4.02        5.53      7.17 o 
 -17   0   5      156.68      167.50     11.51 o 
 -15   0   5     2380.59     2445.35     35.10 o 
 -13   0   5      105.56      124.92     16.52 o 
 -11   0   5      130.92      124.03     12.93 o 
  -9   0   5      944.65      979.67     17.95 o 
  -7   0   5     7722.83     7654.72    155.49 o 
  -5   0   5     6599.59     6726.51    153.84 o 
  -3   0   5     1522.95     1450.60     22.85 o 
  -1   0   5     6063.71     5672.73    140.24 o 
   1   0   5     5041.37     5036.11     80.78 o 
   3   0   5    19684.61    20532.78    294.40 o 
   5   0   5        5.59        1.85      4.80 o 
   7   0   5     1095.15     1108.36     21.78 o 
   9   0   5     2609.82     2694.65     48.20 o 
  11   0   5      512.54      550.89     19.74 o 
  13   0   5      402.78      472.38     25.44 o 
  15   0   5       15.88        6.34      7.02 o 
 -17   1   5       37.61       30.34      6.08 o 
 -16   1   5      833.13      790.62     12.01 o 
 -15   1   5       43.27       50.42      5.43 o 
 -14   1   5      157.70      161.09      7.74 o 
 -13   1   5      585.78      615.48     11.53 o 
 -12   1   5        8.35        7.82      4.97 o 
 -11   1   5      339.21      355.08     11.15 o 
 -10   1   5     1051.05     1105.22     14.19 o 
  -9   1   5     1442.25     1547.99     19.57 o 
  -8   1   5      111.14      138.39      5.15 o 
  -7   1   5      557.12      580.81      8.99 o 
  -6   1   5    17435.40    18697.49    177.27 o 
  -5   1   5     5078.68     5344.77     46.97 o 
  -4   1   5      999.92     1134.88     12.92 o 
  -3   1   5      227.78      275.50      8.96 o 
  -2   1   5     1734.35     1655.34     18.91 o 
  -1   1   5       65.42       77.16      5.75 o 
   0   1   5      839.79      787.42     13.88 o 
   1   1   5     3406.48     3377.21     50.03 o 
   2   1   5       60.91       44.01      6.44 o 
   3   1   5      625.06      610.05     22.77 o 
   4   1   5     4233.33     4102.74     38.62 o 
   5   1   5       25.59       30.66      5.47 o 
   6   1   5      517.27      547.32      9.97 o 
   7   1   5       61.24       71.20      6.66 o 
   8   1   5     2620.63     2667.02     30.11 o 
   9   1   5       12.69       12.69      6.44 o 
  10   1   5      374.65      354.17     14.49 o 
  11   1   5      533.35      523.62     14.00 o 
  12   1   5      145.02      168.70     10.97 o 
  13   1   5       58.80       54.99     10.50 o 
  14   1   5       27.52       28.95      7.45 o 
  15   1   5      193.68      194.83     12.18 o 
  16   1   5        8.63        7.66      5.28 o 
 -17   2   5       10.63        9.38      6.52 o 
 -16   2   5        4.51        7.39      8.00 o 
 -15   2   5       78.59       83.78      4.94 o 
 -14   2   5      156.99      179.88      6.67 o 
 -13   2   5        6.52        3.71      2.96 o 
 -12   2   5      575.09      556.10      9.96 o 
 -11   2   5      323.32      314.45      8.37 o 
 -10   2   5      939.48      937.16      9.64 o 
  -9   2   5        0.84        3.43      2.42 o 
  -8   2   5     3936.09     3851.72     72.81 o 
  -7   2   5     1013.40      984.35     18.95 o 
  -6   2   5      407.61      351.50      5.21 o 
  -5   2   5     1021.81     1041.03     13.92 o 
  -4   2   5      374.88      291.76      6.51 o 
  -3   2   5      682.17      687.24     11.30 o 
  -2   2   5     1425.84     1380.51     16.46 o 
  -1   2   5     3308.11     3261.68     32.61 o 
   0   2   5     1262.02     1148.11     15.14 o 
   1   2   5       57.92       60.82      5.61 o 
   2   2   5    10827.11    11226.95    115.50 o 
   3   2   5     2859.72     2891.54     31.71 o 
   4   2   5      729.47      813.03     14.47 o 
   5   2   5      692.55      687.66     16.13 o 
   6   2   5      260.07      221.67     10.31 o 
   7   2   5      179.33      191.35      7.23 o 
   8   2   5       26.74       27.53      4.41 o 
   9   2   5      509.21      512.91     11.55 o 
  10   2   5      408.15      415.38      9.96 o 
  11   2   5       61.33       58.19      6.86 o 
  12   2   5      419.71      429.33     14.65 o 
  13   2   5      495.93      497.35     13.46 o 
  14   2   5      347.74      318.30     23.84 o 
  15   2   5        0.28       -3.95      6.84 o 
 -16   3   5        2.60        3.69     12.63 o 
 -15   3   5      230.29      224.80     12.14 o 
 -14   3   5       23.69       22.13      6.70 o 
 -13   3   5     2850.51     2806.76     84.36 o 
 -12   3   5      332.78      339.32     12.62 o 
 -11   3   5       69.04       66.43      7.15 o 
 -10   3   5      181.35      179.59      9.21 o 
  -9   3   5     2218.05     2344.04     43.34 o 
  -8   3   5      282.46      258.15     11.77 o 
  -7   3   5        7.20       13.11      6.72 o 
  -6   3   5      414.89      489.37     15.86 o 
  -5   3   5     2438.61     2524.95     24.71 o 
  -4   3   5        0.39        1.91      3.51 o 
  -3   3   5     2570.58     2494.58     27.51 o 
  -2   3   5        8.92        3.32      4.28 o 
  -1   3   5      325.34      336.60      8.31 o 
   0   3   5        0.26       -2.04      4.36 o 
   1   3   5    12916.79    12934.45    128.17 o 
   2   3   5      381.22      388.99     10.12 o 
   3   3   5      122.68      175.36      8.30 o 
   4   3   5      156.24      161.61      7.53 o 
   5   3   5     2570.53     2498.48     32.30 o 
   6   3   5       35.49       23.83      7.38 o 
   7   3   5     1014.53      996.33     12.55 o 
   8   3   5        6.57        5.87      3.29 o 
   9   3   5      630.32      630.54     11.90 o 
  10   3   5      148.17      147.57      8.26 o 
  11   3   5     1477.12     1414.63     21.99 o 
  12   3   5       11.15       15.73      8.57 o 
  13   3   5       34.88       29.10     11.61 o 
  14   3   5       65.04       65.08     11.23 o 
  15   3   5      273.66      297.23     18.72 o 
 -15   4   5       12.76        3.51     10.28 o 
 -13   4   5      230.97      295.73    101.08 o 
 -12   4   5      507.83      470.89     21.00 o 
 -11   4   5       74.37       73.42      6.37 o 
 -10   4   5      456.22      449.41     10.44 o 
  -9   4   5        8.44        8.83      7.49 o 
  -8   4   5     1467.50     1449.65     31.23 o 
  -7   4   5     1795.22     1827.23     30.04 o 
  -6   4   5       75.65       68.13     11.65 o 
  -5   4   5      690.94      712.92      9.38 o 
  -4   4   5     2906.92     3025.28     25.86 o 
  -3   4   5     1664.87     1695.26     17.12 o 
  -2   4   5     1354.61     1379.05     16.57 o 
  -1   4   5      329.54      319.63      7.48 o 
   0   4   5     4060.93     4158.72     36.11 o 
   1   4   5        1.21       -4.11      3.70 o 
   2   4   5     1591.83     1641.95     18.65 o 
   3   4   5      323.25      319.02      9.80 o 
   4   4   5       61.39       65.66      5.02 o 
   5   4   5       83.13       78.10      5.14 o 
   6   4   5     1840.65     1883.49     17.66 o 
   7   4   5        9.01        4.04      6.07 o 
   8   4   5        1.05       -3.85      5.11 o 
   9   4   5      200.63      206.39      9.48 o 
  10   4   5     1371.23     1325.36     22.09 o 
  11   4   5      578.29      542.62     14.24 o 
  12   4   5      116.54      116.90      9.86 o 
  13   4   5       37.61       14.15      7.50 o 
 -13   5   5      519.04      493.90     26.91 o 
 -12   5   5      180.46      198.96     31.38 o 
 -11   5   5       32.16       38.76     17.78 o 
  -9   5   5      400.85      396.74     19.08 o 
  -8   5   5      132.53      135.01      7.11 o 
  -7   5   5      399.87      413.69     11.10 o 
  -6   5   5      405.18      415.82      6.13 o 
  -5   5   5      196.79      206.00      7.00 o 
  -4   5   5      147.46      152.13      6.61 o 
  -3   5   5     1816.50     1811.28     19.95 o 
  -2   5   5     1734.64     1785.02     20.97 o 
  -1   5   5      496.59      494.65     11.21 o 
   0   5   5      976.09      955.75     13.28 o 
   1   5   5     1386.26     1384.78     16.57 o 
   2   5   5      323.27      312.21      7.86 o 
   3   5   5        0.33       -0.62      3.67 o 
   4   5   5      669.00      653.55     11.74 o 
   5   5   5      167.07      179.51     10.11 o 
   6   5   5        2.67       -2.35      5.55 o 
   7   5   5      224.56      231.84      9.29 o 
   8   5   5      375.93      350.58     10.51 o 
   9   5   5       92.58       95.90      8.85 o 
  10   5   5      180.64      192.72      9.76 o 
  11   5   5      226.72      207.40     12.04 o 
  12   5   5       75.76       69.37     14.51 o 
 -12   6   5        0.51        5.34     19.62 o 
 -11   6   5      501.83      525.97     45.66 o 
 -10   6   5        0.33       12.60     14.09 o 
  -8   6   5      271.47      282.49      9.47 o 
  -7   6   5     1000.78     1001.13     28.78 o 
  -6   6   5       22.18       20.16      3.40 o 
  -5   6   5      914.20      934.17     17.67 o 
  -4   6   5      256.09      255.62      8.19 o 
  -3   6   5       60.15       58.96      6.51 o 
  -2   6   5       54.63       57.37      6.74 o 
  -1   6   5      989.50     1020.29     17.87 o 
   0   6   5       94.69       96.52      6.44 o 
   1   6   5       48.97       52.58      5.54 o 
   2   6   5      131.28      113.66      8.33 o 
   3   6   5      916.52      930.97     15.10 o 
   4   6   5      146.13      137.56     12.74 o 
   5   6   5      194.57      178.33     12.06 o 
   6   6   5       36.83       35.89      7.66 o 
   7   6   5      137.47      123.05     10.08 o 
   8   6   5       20.63       10.50      6.37 o 
   9   6   5      222.90      213.53     10.77 o 
  10   6   5      192.19      196.80     17.90 o 
  -8   7   5       67.57       53.82     18.07 o 
  -7   7   5        0.04        3.92      8.48 o 
  -6   7   5     1241.46     1192.31     34.73 o 
  -5   7   5       75.36       73.22      7.20 o 
  -4   7   5        2.48        5.34      4.55 o 
  -3   7   5       74.10       79.79      7.98 o 
  -2   7   5      239.57      258.62      9.69 o 
  -1   7   5       10.58        7.23      6.08 o 
   0   7   5      577.39      564.64     12.55 o 
   1   7   5        3.13        2.38      5.35 o 
   2   7   5      680.35      677.06     18.09 o 
   3   7   5       70.71       68.75      8.64 o 
   4   7   5      492.61      514.83     16.38 o 
   5   7   5       31.00       33.67      8.12 o 
   6   7   5       78.42       71.86      8.60 o 
   7   7   5       35.53       41.77      8.61 o 
  -3   8   5       12.61       12.11      4.91 o 
  -2   8   5       63.42       59.37      7.60 o 
  -1   8   5       84.41       81.40      9.08 o 
   0   8   5      245.46      249.99     10.37 o 
   1   8   5       12.01        5.70      5.76 o 
 -16   0   6     1216.81     1221.38     24.65 o 
 -14   0   6       18.72       19.11      8.25 o 
 -12   0   6     3448.12     3678.83     62.39 o 
 -10   0   6     1455.72     1529.53     24.82 o 
  -8   0   6      435.02      406.45     13.41 o 
  -6   0   6     8937.28     8995.48    147.86 o 
  -4   0   6      532.52      507.56     15.30 o 
  -2   0   6     1840.15     1839.87     30.73 o 
   0   0   6     3400.96     3149.72     45.51 o 
   2   0   6    16816.02    17227.32    293.25 o 
   4   0   6      698.71      626.48     27.40 o 
   6   0   6      115.64      138.36     11.96 o 
   8   0   6     3152.67     3083.62     50.91 o 
  10   0   6      297.12      310.67     31.87 o 
  12   0   6     1559.13     1544.50     47.51 o 
  14   0   6       40.00       37.45     11.38 o 
 -17   1   6      295.52      276.61      8.29 o 
 -16   1   6       30.66       19.03      5.79 o 
 -15   1   6      507.10      515.55     12.63 o 
 -14   1   6      378.60      398.18     10.90 o 
 -13   1   6       59.21       74.70      8.52 o 
 -12   1   6      316.21      334.52     11.80 o 
 -11   1   6     1217.00     1248.58     17.03 o 
 -10   1   6      803.05      873.13     11.63 o 
  -9   1   6     1088.67     1200.62     15.93 o 
  -8   1   6      674.01      703.51     10.33 o 
  -7   1   6     7849.59     7796.67     70.44 o 
  -6   1   6      877.94      970.60     15.00 o 
  -5   1   6     8527.76     8947.50     83.00 o 
  -4   1   6     2472.37     2572.47     56.08 o 
  -3   1   6       12.36       12.75      4.55 o 
  -2   1   6     1870.41     1940.42     23.42 o 
  -1   1   6     5415.54     5221.69     50.91 o 
   0   1   6     1272.89     1158.04     18.68 o 
   1   1   6      390.15      448.58     11.46 o 
   2   1   6      219.30      238.87      9.63 o 
   3   1   6     4041.45     3950.72     41.31 o 
   4   1   6     7482.14     7740.75     83.22 o 
   5   1   6      513.32      526.32     12.22 o 
   6   1   6       30.76       38.81      4.71 o 
   7   1   6     1184.47     1199.26     19.43 o 
   8   1   6       13.32       11.61      5.38 o 
   9   1   6     1431.18     1454.13     25.37 o 
  10   1   6      399.04      403.89     11.16 o 
  11   1   6       88.74       99.16      8.52 o 
  12   1   6      208.47      194.25     14.74 o 
  13   1   6       97.24      101.82     11.28 o 
  14   1   6      100.87       86.08     11.48 o 
  15   1   6       35.42       20.11      7.81 o 
 -17   2   6       62.97       52.46     11.68 o 
 -16   2   6      234.22      250.12     14.24 o 
 -15   2   6      184.27      193.01      6.39 o 
 -14   2   6       63.05       64.61      4.07 o 
 -13   2   6      156.05      198.04      9.48 o 
 -12   2   6      851.66      880.10     10.55 o 
 -11   2   6       54.71       61.94      3.08 o 
 -10   2   6      294.07      280.30      6.96 o 
  -9   2   6     1835.30     1868.88     23.68 o 
  -8   2   6      993.12     1006.15     20.35 o 
  -7   2   6       40.03       36.82      3.72 o 
  -6   2   6     1771.64     1837.88     27.17 o 
  -5   2   6       73.92       55.58      4.68 o 
  -4   2   6     7119.55     8426.46     76.82 o 
  -3   2   6      685.19      611.41     10.10 o 
  -2   2   6      714.77      635.82     12.01 o 
  -1   2   6      286.08      254.44      9.77 o 
   0   2   6      713.13      699.81     12.45 o 
   1   2   6     7911.88     7793.93     76.24 o 
   2   2   6     1071.27     1041.95     17.70 o 
   3   2   6      431.31      426.02     14.36 o 
   4   2   6      290.14      312.88     10.51 o 
   5   2   6     2795.38     2902.73     34.67 o 
   6   2   6       55.32       52.77      8.84 o 
   7   2   6      164.11      164.40      7.78 o 
   8   2   6      675.70      644.87     13.45 o 
   9   2   6      144.24      138.16      9.03 o 
  10   2   6      104.21      117.85      8.46 o 
  11   2   6      836.98      867.86     19.73 o 
  12   2   6      383.18      391.96     13.79 o 
  13   2   6      268.18      257.22     12.92 o 
  14   2   6       39.22       32.38      8.03 o 
  15   2   6      179.53      201.69     17.10 o 
 -16   3   6        1.82       -2.09     12.53 o 
 -15   3   6       26.33       15.54      7.01 o 
 -14   3   6     1025.25     1015.52     23.31 o 
 -13   3   6       39.73       27.52      9.31 o 
 -12   3   6      929.74      966.70     20.37 o 
 -11   3   6      325.16      316.86     11.52 o 
 -10   3   6     1311.33     1361.60     29.18 o 
  -9   3   6      145.69      140.25     13.63 o 
  -8   3   6     1307.35     1284.42     27.23 o 
  -7   3   6      418.24      438.71     19.81 o 
  -6   3   6      843.49      823.39     13.17 o 
  -5   3   6        6.16        1.19      3.51 o 
  -4   3   6     2907.71     2910.54     30.77 o 
  -3   3   6        8.97        5.83      4.74 o 
  -2   3   6      783.48      784.66     17.95 o 
  -1   3   6      271.58      291.92     13.37 o 
   0   3   6     6551.65     6245.69     73.42 o 
   1   3   6       84.92       92.65      8.08 o 
   2   3   6     2445.08     2450.69     28.11 o 
   3   3   6      215.79      207.73      9.92 o 
   4   3   6     1302.83     1412.28     31.00 o 
   5   3   6        9.32       15.74      6.46 o 
   6   3   6     1975.99     1986.04     29.34 o 
   7   3   6      118.87      133.85      7.67 o 
   8   3   6       85.45       83.18      5.75 o 
   9   3   6        0.07        0.33      2.81 o 
  10   3   6     1027.12     1006.61     22.04 o 
  11   3   6      211.31      202.57      7.52 o 
  12   3   6      119.89      128.60     10.37 o 
  13   3   6       36.55       19.43      9.48 o 
  14   3   6       61.38       60.56     11.92 o 
 -15   4   6      111.96      133.93     18.22 o 
 -14   4   6       32.58       47.12     22.25 o 
 -13   4   6      681.87      677.89     16.21 o 
 -12   4   6       69.29       75.23      7.56 o 
 -11   4   6      186.43      178.56     13.74 o 
 -10   4   6      163.24      161.10     12.52 o 
  -9   4   6      966.87      973.98     45.58 o 
  -8   4   6       16.03       11.89      8.49 o 
  -7   4   6       10.05       14.36      8.03 o 
  -6   4   6     2309.12     2378.08     30.31 o 
  -5   4   6     1882.00     1934.25     21.08 o 
  -4   4   6      155.61      268.26     29.32 o 
  -3   4   6      659.16      673.78     11.06 o 
  -2   4   6      243.25      244.33      7.37 o 
  -1   4   6     3720.33     3766.51     52.58 o 
   0   4   6       24.41       17.81      5.52 o 
   1   4   6     4425.69     4398.53     63.65 o 
   2   4   6      473.63      503.75     13.73 o 
   3   4   6      811.34      867.10     20.84 o 
   4   4   6       94.61       99.18      6.47 o 
   5   4   6      820.80      841.47     29.17 o 
   6   4   6        0.23        1.91      3.06 o 
   7   4   6     1000.46      982.05     20.94 o 
   8   4   6      311.60      291.30     11.98 o 
   9   4   6      674.30      672.65     17.72 o 
  10   4   6       13.59       17.13      5.96 o 
  11   4   6      200.46      203.11     11.30 o 
  12   4   6        2.65        1.11      4.23 o 
  13   4   6       10.10        9.55      6.56 o 
 -13   5   6       54.01       78.50     20.28 o 
 -12   5   6      341.36      275.62     39.30 o 
 -11   5   6      571.79      558.22     34.59 o 
 -10   5   6       57.37       58.86      5.19 o 
  -9   5   6       16.35       12.85      4.92 o 
  -8   5   6      443.39      461.14     13.13 o 
  -7   5   6     1947.82     1952.23     27.38 o 
  -6   5   6      118.03      122.60      6.95 o 
  -5   5   6     2130.63     2164.65     22.00 o 
  -4   5   6     1445.55     1469.36     17.04 o 
  -3   5   6      324.41      317.68     11.45 o 
  -2   5   6       10.91       11.37      4.72 o 
  -1   5   6      631.64      641.34     12.33 o 
   0   5   6     1853.01     1881.53     20.68 o 
   1   5   6       11.54       14.46      4.90 o 
   2   5   6      185.59      184.91      7.12 o 
   3   5   6       42.31       59.41      5.78 o 
   4   5   6        1.91       -2.34      3.77 o 
   5   5   6       35.54       43.79      4.60 o 
   6   5   6      858.38      854.66     19.36 o 
   7   5   6      439.09      401.39     13.33 o 
   8   5   6      130.83      132.11     10.01 o 
   9   5   6      488.64      484.03     16.73 o 
  10   5   6      433.36      411.73     11.72 o 
  11   5   6       17.05       16.47      6.79 o 
  12   5   6       67.56       61.33     18.34 o 
 -12   6   6      277.70      271.95     24.10 o 
 -11   6   6        4.61        6.31     20.69 o 
 -10   6   6      503.67      514.84     67.76 o 
  -9   6   6       70.82       84.81     16.75 o 
  -8   6   6      593.97      586.35     14.44 o 
  -7   6   6       54.98       58.70      8.53 o 
  -6   6   6      832.73      875.69     13.37 o 
  -5   6   6     1570.99     1561.05     25.42 o 
  -4   6   6        2.33        0.39      3.49 o 
  -3   6   6        6.65        2.29      3.78 o 
  -2   6   6      598.07      601.61     10.54 o 
  -1   6   6        7.20        6.35      4.46 o 
   0   6   6      253.85      267.10     13.24 o 
   1   6   6        4.99        9.68      5.23 o 
   2   6   6      664.61      677.06     12.93 o 
   3   6   6       30.77       30.45      5.65 o 
   4   6   6      734.98      710.58     14.90 o 
   5   6   6      255.72      230.43      7.59 o 
   6   6   6       17.20       12.60      4.91 o 
   7   6   6       14.61       12.94      6.99 o 
   8   6   6      762.17      738.37     17.61 o 
   9   6   6      148.80      154.10     10.45 o 
  10   6   6        7.64        6.59     13.44 o 
  -9   7   6       13.03       25.16     27.10 o 
  -8   7   6        3.02        2.13     11.93 o 
  -7   7   6      714.16      747.86     27.23 o 
  -6   7   6      113.86      141.57     19.85 o 
  -5   7   6      113.59      117.48      7.47 o 
  -4   7   6       36.65       30.40      5.99 o 
  -3   7   6      132.29      139.91      8.95 o 
  -2   7   6        0.32       -2.91      4.37 o 
  -1   7   6      775.06      804.50     14.33 o 
   0   7   6       81.55       79.71      6.78 o 
   1   7   6       14.19       19.17      7.13 o 
   2   7   6        0.72        2.81      4.69 o 
   3   7   6     1085.03     1062.46     17.96 o 
   4   7   6        0.00        4.13      6.39 o 
   5   7   6        1.40        0.92      5.54 o 
   6   7   6      101.89       86.97     10.11 o 
   7   7   6      136.52      119.35     10.82 o 
 -17   0   7      399.18      424.28     15.47 o 
 -15   0   7      193.73      208.65     14.21 o 
 -13   0   7     1060.13     1168.40     30.92 o 
 -11   0   7     1772.31     1845.26     30.02 o 
  -9   0   7      504.09      470.63     21.18 o 
  -7   0   7    10895.78    10798.74    323.56 o 
  -5   0   7     1566.90     1558.58     24.97 o 
  -3   0   7     2941.05     2967.02     40.24 o 
  -1   0   7      718.96      647.05     19.18 o 
   1   0   7     2694.76     2570.33     89.77 o 
   3   0   7     8068.76     8070.85    118.64 o 
   5   0   7      386.44      421.70     22.73 o 
   7   0   7     2819.01     2666.68     41.01 o 
   9   0   7     1124.85     1103.29     37.88 o 
  11   0   7      681.57      645.54     23.56 o 
  13   0   7      109.25      125.01     16.70 o 
  15   0   7       14.11       11.50     14.78 o 
 -17   1   7       81.23       76.02     13.51 o 
 -16   1   7      279.25      314.05     10.54 o 
 -15   1   7      294.90      305.86     10.15 o 
 -14   1   7        0.14        6.75      6.20 o 
 -13   1   7     1628.31     1615.47     23.98 o 
 -12   1   7      178.04      185.58      7.54 o 
 -11   1   7      173.54      176.09      7.73 o 
 -10   1   7      514.38      565.98     10.79 o 
  -9   1   7      590.40      596.33     11.46 o 
  -8   1   7     1676.42     1647.27     28.38 o 
  -7   1   7        2.90        4.30      3.19 o 
  -6   1   7     3078.84     3052.28     29.78 o 
  -5   1   7     2405.33     2500.05     25.59 o 
  -4   1   7     1171.27     1207.86     17.94 o 
  -3   1   7      325.65      294.30      8.38 o 
  -2   1   7     4800.57     4581.15     45.25 o 
  -1   1   7        5.43       13.52      7.06 o 
   0   1   7      476.49      397.80     12.33 o 
   1   1   7     1517.33     1609.70     22.63 o 
   2   1   7     5566.11     5498.50     56.61 o 
   3   1   7       12.31       27.37      7.01 o 
   4   1   7    15859.31    15832.45    167.50 o 
   5   1   7       14.16       15.10      7.10 o 
   6   1   7        9.68       15.51      5.29 o 
   7   1   7       91.83       98.61      6.69 o 
   8   1   7     2530.18     2456.37     30.22 o 
   9   1   7       34.71       38.48      6.85 o 
  10   1   7        0.15       -2.52      5.40 o 
  11   1   7      219.21      222.01      9.86 o 
  12   1   7       48.05       57.24     10.22 o 
  13   1   7       30.30       26.94      8.74 o 
  14   1   7       14.36       16.25      7.39 o 
  15   1   7       65.25       40.77     10.99 o 
 -17   2   7      140.88      104.39     13.91 o 
 -16   2   7       16.69       18.96     10.28 o 
 -15   2   7       63.41       64.07      9.07 o 
 -14   2   7     1751.07     1748.30     26.62 o 
 -13   2   7      443.54      431.23      7.41 o 
 -12   2   7     2048.22     2048.53     20.16 o 
 -11   2   7     1299.10     1259.94     18.99 o 
 -10   2   7     1117.56     1103.57     17.46 o 
  -9   2   7      460.56      475.13      8.69 o 
  -8   2   7      940.67      908.66     13.89 o 
  -7   2   7     1218.64     1165.29     31.44 o 
  -6   2   7      549.70      579.38     13.39 o 
  -5   2   7      208.77      186.27      7.57 o 
  -4   2   7     2359.04     2095.37     23.97 o 
  -3   2   7       41.91       36.30      5.62 o 
  -2   2   7        0.87        8.12      6.00 o 
  -1   2   7     2118.50     2098.04     23.56 o 
   0   2   7     2242.04     2159.71     27.58 o 
   1   2   7     2951.78     2930.86     36.78 o 
   2   2   7     1076.58     1134.70     21.93 o 
   3   2   7      343.76      340.91     14.85 o 
   4   2   7      256.14      261.50      9.58 o 
   5   2   7      654.34      665.61     13.15 o 
   6   2   7      136.02      149.04     10.78 o 
   7   2   7     1057.03     1010.62     15.49 o 
   8   2   7      212.57      191.49      8.63 o 
   9   2   7      178.30      203.65     10.06 o 
  10   2   7      613.32      642.17     14.21 o 
  11   2   7       92.05       92.87      9.52 o 
  12   2   7      290.14      294.87     13.08 o 
  13   2   7      399.49      428.68     26.42 o 
  14   2   7      228.87      234.61     16.03 o 
 -16   3   7        5.44        2.62      9.51 o 
 -15   3   7      177.91      182.90     12.21 o 
 -14   3   7       31.79       30.77      8.76 o 
 -13   3   7     1621.79     1617.86     50.85 o 
 -12   3   7       41.71       56.88      9.12 o 
 -11   3   7      346.99      325.65     23.47 o 
 -10   3   7       40.67       39.38      9.55 o 
  -9   3   7     1927.43     1944.18     32.73 o 
  -8   3   7      275.78      277.97     18.99 o 
  -7   3   7       21.08       19.47      3.69 o 
  -6   3   7        0.40       -3.87      4.29 o 
  -5   3   7     1719.69     1772.08     31.41 o 
  -4   3   7      476.11      562.32     13.98 o 
  -3   3   7     3065.43     2977.61     31.92 o 
  -2   3   7      417.00      430.35     13.86 o 
  -1   3   7     2960.02     2971.88     40.36 o 
   0   3   7       28.42       16.68      6.35 o 
   1   3   7     3249.36     3270.41     37.88 o 
   2   3   7      182.91      272.40     25.44 o 
   3   3   7      186.35      199.88      9.24 o 
   4   3   7       86.89      120.98     13.68 o 
   5   3   7      942.30      910.00     20.55 o 
   6   3   7       95.81      112.81     11.31 o 
   7   3   7      308.09      315.84     11.61 o 
   8   3   7       20.45       19.41      5.07 o 
   9   3   7      625.99      620.59     13.67 o 
  10   3   7       30.85       30.92      5.42 o 
  11   3   7      332.05      344.29     10.22 o 
  12   3   7        5.78        8.22      4.67 o 
  13   3   7      358.23      347.24     15.41 o 
  14   3   7       21.22       11.70      7.66 o 
 -15   4   7        2.03       -1.51     13.15 o 
 -14   4   7      643.08      774.19     45.66 o 
 -13   4   7       78.35       73.52      7.69 o 
 -12   4   7      276.89      281.27     10.31 o 
 -11   4   7        1.96       10.27      9.41 o 
 -10   4   7      871.14      900.70     27.07 o 
  -9   4   7       55.44       48.27      9.68 o 
  -8   4   7      338.22      327.35     21.37 o 
  -7   4   7      141.97      164.94     15.58 o 
  -6   4   7       20.67       24.95      3.88 o 
  -5   4   7      158.22      165.76      7.38 o 
  -4   4   7     2674.61     2714.02     44.11 o 
  -3   4   7     1098.57     1163.70     96.25 o 
  -2   4   7      101.81      116.72      9.28 o 
  -1   4   7      396.72      376.68     11.06 o 
   0   4   7     4768.44     4846.34     73.06 o 
   1   4   7       24.11       21.15      7.48 o 
   2   4   7      358.29      376.01     15.87 o 
   3   4   7      699.01      691.52     19.77 o 
   4   4   7      236.15      213.41     12.46 o 
   5   4   7       89.64       87.36     10.41 o 
   6   4   7      977.63      979.10     20.17 o 
   7   4   7      278.54      273.13      7.45 o 
   8   4   7      143.93      141.58      8.57 o 
   9   4   7      127.28      108.40     10.89 o 
  10   4   7      402.02      396.55     14.39 o 
  11   4   7      239.11      220.23     10.79 o 
  12   4   7        0.36        4.13      6.51 o 
  13   4   7        8.43        8.60      7.22 o 
 -14   5   7        0.77       -5.93     16.42 o 
 -13   5   7      257.01      296.70     30.99 o 
 -12   5   7      173.58      235.41     34.01 o 
 -11   5   7        1.62       -1.21      5.72 o 
 -10   5   7      120.52      146.06      8.75 o 
  -9   5   7      242.74      275.92     10.64 o 
  -8   5   7      785.61      774.45     17.83 o 
  -7   5   7      438.17      431.44     15.78 o 
  -6   5   7      344.51      333.77      7.65 o 
  -5   5   7       24.87       34.68      4.41 o 
  -4   5   7      119.81      129.40      7.12 o 
  -3   5   7     3458.71     3544.67     37.10 o 
  -2   5   7     1292.05     1315.31     18.38 o 
  -1   5   7       71.39       80.29      7.40 o 
   0   5   7        1.16       -2.06      4.18 o 
   1   5   7      460.55      459.93     11.85 o 
   2   5   7      864.02      910.82     15.69 o 
   3   5   7       12.98       10.67      4.78 o 
   4   5   7      211.04      224.26      8.73 o 
   5   5   7      269.16      301.30     10.04 o 
   6   5   7       12.40        9.08      4.14 o 
   7   5   7        5.33        0.55      5.84 o 
   8   5   7      878.47      893.35     20.48 o 
   9   5   7      461.39      431.12     14.89 o 
  10   5   7       26.81       25.49      8.37 o 
  11   5   7      164.15      159.20      9.72 o 
 -11   6   7      649.20      607.62    373.44 o 
 -10   6   7        0.29        3.62     16.37 o 
  -9   6   7       26.83       19.55     13.24 o 
  -8   6   7      168.93      169.70     11.25 o 
  -7   6   7      905.60      908.41     20.74 o 
  -6   6   7      118.89      115.76      5.57 o 
  -5   6   7       87.50      106.38      7.33 o 
  -4   6   7      516.31      510.48     13.57 o 
  -3   6   7      430.14      434.76     10.18 o 
  -2   6   7       55.34       47.69      6.78 o 
  -1   6   7     1374.72     1363.19     17.29 o 
   0   6   7        3.71        6.95      4.35 o 
   1   6   7      520.05      516.58     13.13 o 
   2   6   7       20.28       17.06      5.65 o 
   3   6   7      577.47      608.13     12.83 o 
   4   6   7      102.99       97.55      7.03 o 
   5   6   7      191.38      189.31      6.75 o 
   6   6   7       27.01       39.68      9.21 o 
   7   6   7      271.70      288.83     13.35 o 
   8   6   7       50.03       52.21      8.83 o 
   9   6   7      254.82      228.39     12.69 o 
  -8   7   7      479.88      476.93     31.77 o 
  -7   7   7       29.50       28.21     10.87 o 
  -6   7   7      553.22      520.26     17.69 o 
  -5   7   7       39.35       37.70      6.21 o 
  -4   7   7        9.02       11.41      4.91 o 
  -3   7   7        2.86        2.16      5.12 o 
  -2   7   7      463.56      477.46     13.34 o 
  -1   7   7       56.40       50.44      5.93 o 
   0   7   7       30.34       36.45      6.58 o 
   1   7   7      139.76      141.18      8.13 o 
   2   7   7     1180.68     1186.69     19.24 o 
   3   7   7       41.43       35.89      7.04 o 
   4   7   7      133.82      114.44     10.59 o 
   5   7   7       56.71       48.66     11.00 o 
   6   7   7       74.80       62.87     11.60 o 
 -16   0   8      536.13      581.49     22.20 o 
 -14   0   8      176.99      182.09     17.37 o 
 -12   0   8     1927.52     2070.70     29.52 o 
 -10   0   8      222.60      223.28     16.03 o 
  -8   0   8     2850.81     2887.78     90.45 o 
  -6   0   8     5096.10     4957.77    144.12 o 
  -4   0   8      969.40      854.11     17.00 o 
  -2   0   8     9174.94     9126.59    124.30 o 
   0   0   8       68.43       87.12     10.20 o 
   2   0   8     1226.00     1175.06     30.05 o 
   4   0   8       14.23       18.40     10.87 o 
   6   0   8     1138.44     1168.85     46.34 o 
   8   0   8     1374.39     1447.99     47.78 o 
  10   0   8       77.28       72.60     13.87 o 
  12   0   8      910.80      983.48     51.93 o 
  14   0   8        0.98       -1.54     12.63 o 
 -17   1   8      291.59      308.70     19.17 o 
 -16   1   8        0.24       -1.32      4.00 o 
 -15   1   8       72.71       66.48      9.72 o 
 -14   1   8      669.07      678.86     17.61 o 
 -13   1   8      129.16      140.99      8.11 o 
 -12   1   8      156.29      177.49      8.93 o 
 -11   1   8      505.28      534.49     12.19 o 
 -10   1   8      602.28      647.60     12.78 o 
  -9   1   8      572.95      570.42     12.34 o 
  -8   1   8      352.13      337.83      9.91 o 
  -7   1   8     3046.81     2862.90     37.02 o 
  -6   1   8       57.60       82.11      7.38 o 
  -5   1   8      655.28      587.85     13.69 o 
  -4   1   8      639.56      533.77     10.23 o 
  -3   1   8     1366.20     1210.97     16.30 o 
  -2   1   8      630.97      694.59     14.97 o 
  -1   1   8      535.14      504.76     12.56 o 
   0   1   8     1385.62     1364.29     22.73 o 
   1   1   8      315.47      288.85     11.42 o 
   2   1   8       40.02       25.38      7.46 o 
   3   1   8     2042.43     1919.17     31.23 o 
   4   1   8     5043.21     4982.95     60.84 o 
   5   1   8     1987.26     2039.21     60.42 o 
   6   1   8        1.93        7.78      5.93 o 
   7   1   8     1585.48     1576.00     23.09 o 
   8   1   8      321.33      315.42     10.63 o 
   9   1   8       92.72      101.35      9.44 o 
  10   1   8      195.41      194.21      9.80 o 
  11   1   8      266.16      285.70     15.89 o 
  12   1   8       31.03       29.48     10.91 o 
  13   1   8      315.83      345.80     19.76 o 
  14   1   8       36.98       27.75      9.52 o 
 -17   2   8       33.09       28.05     11.37 o 
 -16   2   8       90.32       80.12     13.46 o 
 -15   2   8      318.28      343.22     18.68 o 
 -14   2   8        9.11        1.76      5.43 o 
 -13   2   8      454.96      474.63     11.30 o 
 -12   2   8     2156.04     2140.07     35.32 o 
 -11   2   8       23.13       27.95      5.46 o 
 -10   2   8      774.26      803.08     12.20 o 
  -9   2   8      461.94      471.78     12.49 o 
  -8   2   8      656.12      591.59     11.50 o 
  -7   2   8      197.95      215.10      9.18 o 
  -6   2   8      655.94      600.46     15.72 o 
  -5   2   8     4019.09     3984.06     41.15 o 
  -4   2   8     2180.77     2510.81     29.29 o 
  -3   2   8     6401.19     6497.70     66.21 o 
  -2   2   8     2267.79     2174.01     26.52 o 
  -1   2   8     2399.48     2382.10     28.75 o 
   0   2   8      205.11      230.94      9.83 o 
   1   2   8     3393.36     3388.93     37.85 o 
   2   2   8     2226.80     2254.57     31.88 o 
   3   2   8       34.93       54.29      9.60 o 
   4   2   8       80.90       89.39      8.98 o 
   5   2   8     2146.73     2245.51     31.81 o 
   6   2   8      110.18      116.05      9.86 o 
   7   2   8      106.47      105.72      9.82 o 
   8   2   8      566.71      598.27     14.56 o 
   9   2   8      270.30      263.66     11.74 o 
  10   2   8       86.63       78.08      8.64 o 
  11   2   8      570.24      607.65     21.47 o 
  12   2   8      127.11      124.68     10.53 o 
  13   2   8       19.29       18.40      8.14 o 
  14   2   8        0.15       -2.55     10.04 o 
 -16   3   8       48.29       44.95     21.52 o 
 -15   3   8        0.36        4.70      7.07 o 
 -14   3   8     1161.96     1217.39     27.00 o 
 -13   3   8        0.04      -11.10      7.48 o 
 -12   3   8       30.97       27.14     14.15 o 
 -11   3   8      207.38      178.49     15.97 o 
 -10   3   8     1341.85     1408.90     39.71 o 
  -9   3   8        1.29       -5.85      8.73 o 
  -8   3   8      427.67      422.43      7.89 o 
  -7   3   8        5.13        2.32      2.67 o 
  -6   3   8      642.67      663.09     12.10 o 
  -5   3   8        3.53        6.83      4.84 o 
  -4   3   8     5997.79     6192.97     63.95 o 
  -3   3   8      277.42      325.56     12.57 o 
  -2   3   8        2.84        7.19      4.83 o 
  -1   3   8      117.88      135.32      9.25 o 
   0   3   8     3289.61     3158.78     40.08 o 
   1   3   8      889.88      861.08     15.93 o 
   2   3   8      250.76      251.76     11.76 o 
   3   3   8      137.56      123.86     10.35 o 
   4   3   8     1501.71     1479.57     25.00 o 
   5   3   8        7.97       13.36      8.63 o 
   6   3   8      357.85      360.93     16.84 o 
   7   3   8        2.61       -2.09      6.15 o 
   8   3   8      177.68      158.50      9.61 o 
   9   3   8        0.97        5.55      5.78 o 
  10   3   8      927.62      904.84     20.19 o 
  11   3   8       76.56       60.98      8.53 o 
  12   3   8       92.72       89.66     10.86 o 
  13   3   8       93.89       75.76     12.05 o 
 -15   4   8      115.51      122.93     23.15 o 
 -14   4   8       75.92       82.27     20.91 o 
 -13   4   8      632.02      656.25     25.30 o 
 -12   4   8       69.79       74.97     13.01 o 
 -11   4   8        2.92        2.40      8.38 o 
 -10   4   8       12.53        0.69      7.62 o 
  -9   4   8      880.78      853.59     21.59 o 
  -8   4   8      465.02      505.09     43.09 o 
  -7   4   8      595.93      570.94     13.46 o 
  -6   4   8      273.94      267.01      6.24 o 
  -5   4   8     4629.16     4867.05     67.12 o 
  -4   4   8      599.58      623.93     20.80 o 
  -3   4   8      735.49      760.65     16.46 o 
  -2   4   8       23.01       20.64      5.99 o 
  -1   4   8      951.96      940.52     19.95 o 
   0   4   8      236.00      271.84     12.13 o 
   1   4   8     1580.39     1584.91     26.99 o 
   2   4   8       31.73       33.02      8.80 o 
   3   4   8      268.32      258.31     13.57 o 
   4   4   8      303.65      301.76     14.86 o 
   5   4   8     1408.23     1460.97     27.38 o 
   6   4   8       12.13       13.56      6.72 o 
   7   4   8       30.05       26.42      8.03 o 
   8   4   8      150.35      148.12      7.97 o 
   9   4   8      690.79      687.04     15.39 o 
  10   4   8        0.56        0.56      5.25 o 
  11   4   8      110.55      120.72     11.56 o 
  12   4   8        0.33       -1.59      5.41 o 
 -13   5   8      125.91      146.95     32.79 o 
 -12   5   8      120.85      136.07     16.72 o 
 -11   5   8     1014.95     1011.95     29.96 o 
 -10   5   8      359.05      384.48     29.41 o 
  -9   5   8        0.71       -2.61      4.26 o 
  -8   5   8      117.51      125.56      8.67 o 
  -7   5   8      726.31      697.46     15.43 o 
  -6   5   8      401.72      410.69      8.33 o 
  -5   5   8      783.98      772.88     12.13 o 
  -4   5   8      177.65      182.75      8.36 o 
  -3   5   8        4.37        3.18      4.35 o 
  -2   5   8       55.97       59.86      6.90 o 
  -1   5   8      145.13      146.23      7.86 o 
   0   5   8       54.82       56.62      5.72 o 
   1   5   8      990.59     1012.30     21.59 o 
   2   5   8      148.77      144.13      8.72 o 
   3   5   8      316.41      304.47     10.52 o 
   4   5   8       60.99       73.08      6.91 o 
   5   5   8      138.50      135.27      7.57 o 
   6   5   8      768.88      768.10     15.73 o 
   7   5   8      470.33      449.89      9.21 o 
   8   5   8      176.85      177.40      9.68 o 
   9   5   8      102.99       92.96     10.02 o 
  10   5   8      271.89      285.52     14.82 o 
  11   5   8       47.49       35.62      9.59 o 
 -11   6   8       20.60       24.57     12.45 o 
 -10   6   8      181.32      198.81     21.67 o 
  -9   6   8       89.74       88.95      9.52 o 
  -8   6   8      755.80      791.72     21.86 o 
  -7   6   8       75.28       69.63     10.34 o 
  -6   6   8      351.15      359.26      9.08 o 
  -5   6   8      395.78      390.80     10.88 o 
  -4   6   8       19.79       24.06      5.70 o 
  -3   6   8      890.32      892.84     15.94 o 
  -2   6   8     1663.25     1707.58     24.24 o 
  -1   6   8      127.42      129.41      8.54 o 
   0   6   8        3.43        4.62      5.10 o 
   1   6   8       12.92       18.85      5.48 o 
   2   6   8      647.10      662.60     13.27 o 
   3   6   8        3.04        7.35      5.33 o 
   4   6   8      290.95      268.72      9.33 o 
   5   6   8      468.08      433.62     10.20 o 
   6   6   8      103.22      103.64      9.28 o 
   7   6   8        2.30       -1.85      6.24 o 
   8   6   8      344.43      361.28     16.09 o 
  -8   7   8       37.89       31.76     15.72 o 
  -7   7   8      475.69      495.71     17.46 o 
  -6   7   8      105.60      123.58     10.08 o 
  -5   7   8       87.53       86.17     10.43 o 
  -4   7   8       11.13       16.03      5.93 o 
  -3   7   8      535.91      530.61     14.32 o 
  -2   7   8       29.95       23.71      6.88 o 
  -1   7   8      311.57      325.85     10.70 o 
   0   7   8       73.64       65.24      7.00 o 
   1   7   8      413.51      431.99     14.53 o 
   2   7   8        2.07        0.91      4.37 o 
   3   7   8      556.09      535.98     22.00 o 
   4   7   8        2.13        4.94      5.90 o 
   5   7   8       21.87       21.44      9.42 o 
 -17   0   9      528.55      585.46     27.94 o 
 -15   0   9      159.25      167.14     13.66 o 
 -13   0   9     1691.24     1857.14     30.89 o 
 -11   0   9     2346.06     2421.29     44.00 o 
  -9   0   9       17.69       27.71     10.54 o 
  -7   0   9     2754.09     2680.49     43.04 o 
  -5   0   9      585.73      539.37     16.55 o 
  -3   0   9     5604.08     5487.05     76.29 o 
  -1   0   9       79.49      106.41     12.60 o 
   1   0   9      469.50      438.77     20.25 o 
   3   0   9     7055.71     7237.31    253.27 o 
   5   0   9       45.76       79.25     13.18 o 
   7   0   9      884.74      890.15     25.69 o 
   9   0   9        4.92        4.62      6.22 o 
  11   0   9      139.90      138.40     22.39 o 
  13   0   9      121.26      142.99     26.13 o 
 -17   1   9        5.26        7.43      8.24 o 
 -16   1   9      127.10      161.10     11.13 o 
 -15   1   9      178.22      202.23     10.27 o 
 -14   1   9       86.69       83.73      7.61 o 
 -13   1   9      344.60      366.74     11.04 o 
 -12   1   9     1407.73     1442.26     18.87 o 
 -11   1   9      837.01      875.29     13.69 o 
 -10   1   9     1749.47     1809.57     24.65 o 
  -9   1   9      302.04      326.31     10.19 o 
  -8   1   9     2422.47     2350.35     38.80 o 
  -7   1   9       82.89       82.87      7.47 o 
  -6   1   9     2564.00     2488.47     29.90 o 
  -5   1   9     3067.23     2924.40     35.06 o 
  -4   1   9     1899.32     1824.24     24.79 o 
  -3   1   9       58.76       77.72      9.84 o 
  -2   1   9      218.13      153.04      9.33 o 
  -1   1   9      271.48      241.69      9.72 o 
   0   1   9      442.08      495.13     15.62 o 
   1   1   9      271.69      267.09     11.29 o 
   2   1   9      779.25      802.57     18.70 o 
   3   1   9       10.97        9.03      7.62 o 
   4   1   9     3685.52     3866.32     68.57 o 
   5   1   9     1095.50     1077.56     29.66 o 
   6   1   9     1077.54     1060.47     21.44 o 
   7   1   9       87.65       97.17      9.42 o 
   8   1   9       95.13       97.53      9.39 o 
   9   1   9      165.52      166.63      8.84 o 
  10   1   9      166.19      174.76     13.30 o 
  11   1   9      134.13      134.10     13.39 o 
  12   1   9      136.45      140.28     17.88 o 
  13   1   9       65.01       24.97     15.79 o 
  14   1   9      123.40       86.00     19.56 o 
 -16   2   9       15.86       17.58      9.85 o 
 -15   2   9       39.59       34.05     10.62 o 
 -14   2   9      986.63      947.96     18.31 o 
 -13   2   9       30.30       35.18      6.29 o 
 -12   2   9       33.11       29.64      6.21 o 
 -11   2   9      668.35      788.37     12.76 o 
 -10   2   9      191.20      195.81      6.63 o 
  -9   2   9       56.97       63.69      5.63 o 
  -8   2   9       94.73       90.98      9.23 o 
  -7   2   9      371.45      345.86     12.58 o 
  -6   2   9      707.91      710.71     19.98 o 
  -5   2   9      193.40      178.90     10.24 o 
  -4   2   9     4533.96     4313.82     58.32 o 
  -3   2   9      113.51      114.62     10.72 o 
  -2   2   9       30.07       25.15      6.70 o 
  -1   2   9       94.20       90.33      9.96 o 
   0   2   9     1756.52     1691.41     26.82 o 
   1   2   9     1511.88     1488.47     24.06 o 
   2   2   9      331.86      309.63     16.18 o 
   3   2   9      930.02      858.94     19.92 o 
   4   2   9     2168.97     2103.85     33.12 o 
   5   2   9       43.05       47.30      8.96 o 
   6   2   9     2405.93     2408.18     43.14 o 
   7   2   9      900.66      884.04     20.15 o 
   8   2   9       42.25       45.59      8.71 o 
   9   2   9       46.67       43.21      7.66 o 
  10   2   9      782.87      786.47     27.60 o 
  11   2   9      137.18      137.57     12.70 o 
  12   2   9       69.29       57.29     10.61 o 
  13   2   9       48.48       42.55     11.15 o 
 -16   3   9       46.71       52.57     12.12 o 
 -15   3   9      590.51      587.48     22.87 o 
 -14   3   9        3.64       -2.57      6.11 o 
 -13   3   9      184.86      189.21     16.60 o 
 -12   3   9        0.21       -4.68      9.70 o 
 -11   3   9     1893.56     1843.19     38.16 o 
 -10   3   9       59.41       43.98     10.15 o 
  -9   3   9      519.93      561.17     17.88 o 
  -8   3   9       75.92       58.16      5.25 o 
  -7   3   9      154.83      150.82      6.04 o 
  -6   3   9        0.24        2.49      4.25 o 
  -5   3   9     3732.02     3701.53     52.70 o 
  -4   3   9        4.48        3.45      5.11 o 
  -3   3   9      330.25      322.56     12.85 o 
  -2   3   9       11.66        4.63      6.12 o 
  -1   3   9     3405.30     3341.56     38.45 o 
   0   3   9       16.71       27.13      9.74 o 
   1   3   9     2471.08     2410.96     35.23 o 
   2   3   9      313.62      305.86     10.81 o 
   3   3   9      633.35      623.82     19.65 o 
   4   3   9      302.46      294.77     16.68 o 
   5   3   9      428.83      478.28     16.71 o 
   6   3   9      174.50      157.03     12.49 o 
   7   3   9       15.88       14.22      7.08 o 
   8   3   9       28.59       38.74      7.49 o 
   9   3   9      513.96      521.92     13.25 o 
  10   3   9        1.38       -1.00      4.68 o 
  11   3   9      190.91      192.80     10.72 o 
  12   3   9        5.89        6.65      9.39 o 
  13   3   9      299.59      289.05     23.05 o 
 -15   4   9        0.32      -15.69     16.57 o 
 -14   4   9      303.30      293.67     23.67 o 
 -13   4   9       12.50       14.12     12.80 o 
 -12   4   9        7.54       -2.53      9.23 o 
 -11   4   9       92.63      114.65     15.77 o 
 -10   4   9      472.07      512.87     18.74 o 
  -9   4   9       45.15       54.76     11.43 o 
  -8   4   9       74.34       92.27     12.24 o 
  -7   4   9      286.92      257.90     17.36 o 
  -6   4   9     1672.07     1677.20     35.10 o 
  -5   4   9      287.71      306.59     12.41 o 
  -4   4   9     2382.60     2414.95     47.66 o 
  -3   4   9      278.89      258.24     13.27 o 
  -2   4   9      186.16      180.39     13.22 o 
  -1   4   9      863.14      856.48     22.59 o 
   0   4   9     2356.40     2282.00     31.01 o 
   1   4   9       52.27       49.09      8.78 o 
   2   4   9      259.18      263.21     12.43 o 
   3   4   9      117.48      132.94      9.13 o 
   4   4   9      864.30      846.53     23.67 o 
   5   4   9       32.40       26.91     10.05 o 
   6   4   9      275.25      304.57     18.09 o 
   7   4   9      280.32      298.90     14.84 o 
   8   4   9      169.26      169.71      9.07 o 
   9   4   9       40.01       29.92      5.15 o 
  10   4   9      477.62      488.45     19.66 o 
  11   4   9        0.83       -1.35      6.10 o 
 -13   5   9      109.59      133.14     20.50 o 
 -12   5   9      447.24      536.64     24.53 o 
 -11   5   9       80.62       70.02     15.19 o 
 -10   5   9      127.36      116.27     15.88 o 
  -9   5   9      373.32      367.40     23.25 o 
  -8   5   9      259.45      268.10     18.13 o 
  -7   5   9       67.33       73.94      6.61 o 
  -6   5   9      213.29      216.94      8.95 o 
  -5   5   9     1155.77     1184.93     17.88 o 
  -4   5   9      120.47      116.91      7.19 o 
  -3   5   9      887.92      912.83     15.97 o 
  -2   5   9      724.09      759.45     18.53 o 
  -1   5   9      517.74      543.05     13.97 o 
   0   5   9      206.43      220.80     11.46 o 
   1   5   9      219.53      221.33     12.48 o 
   2   5   9      895.39      871.89     21.61 o 
   3   5   9       73.91       93.54      8.62 o 
   4   5   9      245.52      264.76     10.87 o 
   5   5   9      155.06      182.68     10.92 o 
   6   5   9       67.68       56.24      6.90 o 
   7   5   9        2.83        1.42      3.27 o 
   8   5   9      255.34      245.13     12.99 o 
   9   5   9      112.34      124.64     12.65 o 
  10   5   9        0.27        4.37      6.50 o 
 -11   6   9      446.86      537.99     24.32 o 
 -10   6   9        3.24       11.52     16.88 o 
  -9   6   9       73.61       65.24     10.04 o 
  -8   6   9       44.51       35.28     10.50 o 
  -7   6   9      328.32      323.33     16.10 o 
  -6   6   9      129.62      147.20      6.97 o 
  -5   6   9      187.15      189.89      8.03 o 
  -4   6   9      162.37      167.66      7.84 o 
  -3   6   9      347.94      369.47     11.80 o 
  -2   6   9       98.21       88.90      7.26 o 
  -1   6   9      331.31      336.74     10.69 o 
   0   6   9        6.19        2.40      4.59 o 
   1   6   9      491.34      481.43     13.72 o 
   2   6   9        8.04        2.80      4.65 o 
   3   6   9      433.88      486.96     30.35 o 
   4   6   9      181.25      170.15      8.55 o 
   5   6   9        6.61        6.53      8.88 o 
   6   6   9        2.13        3.86      7.50 o 
   7   6   9      510.74      471.17     18.23 o 
   8   6   9       50.78       39.46     10.62 o 
  -7   7   9        0.16        8.00      9.02 o 
  -6   7   9      324.72      316.59     15.84 o 
  -5   7   9       22.21       21.00      8.81 o 
  -4   7   9       90.71       91.52     12.05 o 
  -3   7   9        2.08        3.67      5.83 o 
  -2   7   9      534.21      570.14     14.52 o 
  -1   7   9       21.16       23.32      6.24 o 
   0   7   9        3.52        0.54      3.82 o 
   1   7   9      128.71      103.38     10.89 o 
   2   7   9      438.43      418.59     16.13 o 
   3   7   9       19.47       24.49      8.97 o 
   4   7   9       73.63       67.72     10.76 o 
 -16   0  10      163.45      203.88     16.26 o 
 -14   0  10      551.72      567.60     19.91 o 
 -12   0  10     2386.22     2411.11     83.50 o 
 -10   0  10     3353.13     3363.10    111.14 o 
  -8   0  10     3129.31     3019.57    125.23 o 
  -6   0  10     2433.93     2294.58     39.85 o 
  -4   0  10     3135.06     3000.85     49.68 o 
  -2   0  10     1397.05     1345.96     31.18 o 
   0   0  10        1.12        6.80     13.12 o 
   2   0  10     2758.95     2796.50     56.82 o 
   4   0  10      475.34      505.88     33.82 o 
   6   0  10      957.59      965.60     66.45 o 
   8   0  10        5.51        5.50      8.00 o 
  10   0  10      173.97      170.14     13.21 o 
  12   0  10      382.99      425.10     74.71 o 
 -17   1  10      153.99      177.11     29.95 o 
 -16   1  10       32.30       27.67      9.34 o 
 -15   1  10        9.51        9.37      5.58 o 
 -14   1  10      248.74      264.69     11.08 o 
 -13   1  10      879.34      915.77     16.40 o 
 -12   1  10        9.76        3.63      4.62 o 
 -11   1  10     1156.44     1159.09     20.68 o 
 -10   1  10      492.86      459.14     12.53 o 
  -9   1  10      246.13      260.48     10.34 o 
  -8   1  10        0.35       -0.32      4.39 o 
  -7   1  10     2746.18     2761.30     62.05 o 
  -6   1  10      269.47      271.10     12.58 o 
  -5   1  10       45.05       42.97      6.03 o 
  -4   1  10      846.07      786.62     16.00 o 
  -3   1  10     5173.45     5100.47     57.91 o 
  -2   1  10     2348.04     2461.93     40.71 o 
  -1   1  10       75.55       77.74     12.41 o 
   0   1  10     1080.26     1200.65     24.65 o 
   1   1  10     1391.17     1340.45     34.93 o 
   2   1  10        0.08       -3.28      7.33 o 
   3   1  10     4023.84     4094.31     98.86 o 
   4   1  10      357.82      406.18     19.84 o 
   5   1  10       15.20       24.71      9.15 o 
   6   1  10      230.51      211.94     14.55 o 
   7   1  10     1284.26     1384.57     56.66 o 
   8   1  10       51.57       48.33      8.99 o 
   9   1  10        3.27        4.17      6.21 o 
  10   1  10      220.33      241.16     13.83 o 
  11   1  10      165.31      195.72     12.99 o 
  12   1  10        3.78        3.46      6.92 o 
  13   1  10      182.45      158.04     50.38 o 
 -16   2  10       53.82       61.78     14.62 o 
 -15   2  10      673.41      715.92     20.14 o 
 -14   2  10       75.74       76.59      7.13 o 
 -13   2  10      167.18      179.53     14.65 o 
 -12   2  10      461.65      464.78     10.16 o 
 -11   2  10        4.99        3.49      3.91 o 
 -10   2  10        9.91        4.41      4.13 o 
  -9   2  10      157.88      164.95      9.93 o 
  -8   2  10      448.93      429.24     10.49 o 
  -7   2  10        2.71        7.42      5.46 o 
  -6   2  10      183.65      169.29      8.13 o 
  -5   2  10     2829.22     2665.62     39.77 o 
  -4   2  10      706.66      712.64     15.54 o 
  -3   2  10     1382.44     1417.36     19.82 o 
  -2   2  10     4227.57     4478.97     93.19 o 
  -1   2  10      432.82      429.63     12.92 o 
   0   2  10       58.56       56.31     10.02 o 
   1   2  10      696.82      697.63     18.82 o 
   2   2  10     1026.95      992.45     24.57 o 
   3   2  10      564.66      548.47     24.83 o 
   4   2  10      277.53      413.71     70.03 o 
   5   2  10      820.90      864.80     25.90 o 
   6   2  10       74.33       56.41     10.31 o 
   7   2  10       57.84       51.99      9.05 o 
   8   2  10      247.00      252.99     13.34 o 
   9   2  10      392.76      420.66     15.31 o 
  10   2  10       18.16       15.56      9.06 o 
  11   2  10      162.93      159.94     12.30 o 
  12   2  10      156.29      149.01     20.88 o 
  13   2  10       83.19       62.18     15.18 o 
 -15   3  10       13.37       13.65      8.69 o 
 -14   3  10      679.52      730.27     19.33 o 
 -13   3  10        6.53       -3.27      7.62 o 
 -12   3  10       23.10       33.59     10.70 o 
 -11   3  10      192.36      188.87     17.27 o 
 -10   3  10      800.59      839.71     17.93 o 
  -9   3  10       11.47        4.93      3.01 o 
  -8   3  10      203.44      194.89     10.73 o 
  -7   3  10        5.90        6.00      4.58 o 
  -6   3  10     2011.18     2025.21     34.56 o 
  -5   3  10       42.62       42.22      7.95 o 
  -4   3  10     1576.96     1617.79     33.09 o 
  -3   3  10       59.53       60.31      9.11 o 
  -2   3  10       44.64       45.51      8.45 o 
  -1   3  10       30.65       37.62      7.47 o 
   0   3  10     2084.59     2033.91     28.56 o 
   1   3  10      565.22      561.01     15.69 o 
   2   3  10       33.68       40.64      8.67 o 
   3   3  10        6.83        8.08      5.92 o 
   4   3  10     1652.21     1601.80     29.22 o 
   5   3  10       37.00       28.28     11.07 o 
   6   3  10       13.71        6.23      8.78 o 
   7   3  10       42.91       43.26      9.09 o 
   8   3  10      274.42      264.92     12.06 o 
   9   3  10       19.54       11.74      7.27 o 
  10   3  10      502.15      505.01     27.22 o 
  11   3  10       44.52       50.53      8.87 o 
  12   3  10       25.08       56.82     15.39 o 
 -14   4  10       20.93       12.70      8.53 o 
 -13   4  10       88.23       90.90     20.89 o 
 -12   4  10      157.11      165.04     22.57 o 
 -11   4  10      151.07      182.24     16.86 o 
 -10   4  10        0.35       -9.92      9.25 o 
  -9   4  10     1909.46     1834.09     82.91 o 
  -8   4  10      386.78      334.88     26.07 o 
  -7   4  10      308.23      307.69      9.98 o 
  -6   4  10      197.43      196.87     11.53 o 
  -5   4  10     1781.33     1754.83     35.01 o 
  -4   4  10      684.37      691.19     27.58 o 
  -3   4  10        4.95       17.63      8.66 o 
  -2   4  10        5.70        8.90     12.33 o 
  -1   4  10       32.15       37.07      9.49 o 
   0   4  10        9.46        4.60      6.22 o 
   1   4  10      143.28      131.38     12.52 o 
   2   4  10      198.05      199.70     26.87 o 
   3   4  10      760.67      734.26     21.82 o 
   4   4  10       79.96       80.11     12.25 o 
   5   4  10      672.16      671.36     16.79 o 
   6   4  10      172.76      171.26     13.38 o 
   7   4  10       19.83       16.51     10.18 o 
   8   4  10        1.47        2.37      4.99 o 
   9   4  10      595.68      578.27     17.84 o 
  10   4  10        3.51        0.85      6.16 o 
  11   4  10       52.93       42.41     12.79 o 
 -13   5  10      109.46       87.35     19.21 o 
 -12   5  10       89.50      113.38     19.78 o 
 -11   5  10      281.25      303.19     24.49 o 
 -10   5  10      461.95      411.47     22.98 o 
  -9   5  10      150.70      154.17     22.82 o 
  -8   5  10      161.15      149.24     18.98 o 
  -7   5  10      143.49      158.14      7.14 o 
  -6   5  10      848.55      926.70     17.32 o 
  -5   5  10      179.56      183.33      7.93 o 
  -4   5  10       49.04       48.76      8.03 o 
  -3   5  10     1164.61     1215.77     20.97 o 
  -2   5  10        1.48       -6.85      5.24 o 
  -1   5  10      883.38      876.71     20.73 o 
   0   5  10      204.82      211.15     10.65 o 
   1   5  10      224.69      248.43     12.74 o 
   2   5  10       10.22       16.23      7.06 o 
   3   5  10     1147.96     1133.65     29.41 o 
   4   5  10      401.11      385.70     17.08 o 
   5   5  10       72.71       74.22      8.68 o 
   6   5  10       81.52       88.21      7.53 o 
   7   5  10       97.43       97.44     13.29 o 
   8   5  10      182.46      190.69     15.84 o 
   9   5  10        1.62        2.46      5.91 o 
 -10   6  10       14.56       38.21     16.22 o 
  -9   6  10       27.89       29.95     10.45 o 
  -8   6  10      618.64      650.13     19.65 o 
  -7   6  10       26.83       25.77      9.54 o 
  -6   6  10      156.24      169.16      8.72 o 
  -5   6  10       11.05       10.82      5.43 o 
  -4   6  10      336.87      379.32     12.56 o 
  -3   6  10      720.57      737.04     14.64 o 
  -2   6  10      483.57      518.67     13.12 o 
  -1   6  10        5.91        1.16      5.45 o 
   0   6  10      103.31      112.04      8.56 o 
   1   6  10       13.54       12.69      6.34 o 
   2   6  10      671.80      699.43     18.42 o 
   3   6  10       53.55       58.78      7.87 o 
   4   6  10      188.16      191.23     10.73 o 
   5   6  10      214.73      194.48     11.74 o 
   6   6  10      230.10      236.19     13.78 o 
   7   6  10      116.51       97.46     11.64 o 
  -6   7  10       11.55        8.42      8.82 o 
  -5   7  10       19.20       24.05     12.03 o 
  -4   7  10       37.01       32.83      7.24 o 
  -3   7  10      805.15      815.35     16.24 o 
  -2   7  10       18.31       15.37      5.82 o 
  -1   7  10        5.25        5.33      4.74 o 
   0   7  10        0.99       -1.30      4.31 o 
   1   7  10      309.55      330.41     17.62 o 
   2   7  10        0.52        0.55      6.37 o 
 -15   0  11       48.16       46.08      8.75 o 
 -13   0  11     1414.33     1443.94     28.00 o 
 -11   0  11      642.53      663.75     25.21 o 
  -9   0  11     2281.14     2195.54    104.34 o 
  -7   0  11     5312.11     5227.68    164.57 o 
  -5   0  11      965.16      874.13     29.35 o 
  -3   0  11     4002.15     3944.84     68.09 o 
  -1   0  11       34.11       71.74     19.76 o 
   1   0  11      282.63      276.33     33.71 o 
   3   0  11     1649.02     1752.82     56.78 o 
   5   0  11     1248.91     1361.99    113.18 o 
   7   0  11      132.15      141.17     17.34 o 
   9   0  11       71.32       64.33     12.75 o 
  11   0  11      298.41      304.58     25.69 o 
  13   0  11       73.98       52.90     15.12 o 
 -16   1  11       38.82       23.92      8.78 o 
 -15   1  11      349.83      388.14     11.38 o 
 -14   1  11      106.25      114.17      8.53 o 
 -13   1  11       22.33        6.80      6.22 o 
 -12   1  11     1605.63     1603.11     25.93 o 
 -11   1  11      853.67      826.19     19.52 o 
 -10   1  11     1633.25     1595.99     44.49 o 
  -9   1  11        3.43        3.51      4.64 o 
  -8   1  11     1372.89     1306.10     21.24 o 
  -7   1  11       10.45        8.94      6.51 o 
  -6   1  11      573.74      546.52     14.98 o 
  -5   1  11      839.04      760.37     14.87 o 
  -4   1  11     1615.31     1553.99     26.18 o 
  -3   1  11        0.89       -0.23      6.48 o 
  -2   1  11       84.25       64.62      8.71 o 
  -1   1  11      366.40      403.51     19.95 o 
   0   1  11       36.64       19.78      9.04 o 
   1   1  11      174.52      200.04     13.55 o 
   2   1  11     2691.44     2702.63     86.11 o 
   3   1  11       84.19       85.01     11.73 o 
   4   1  11       21.77       31.05     10.52 o 
   5   1  11      366.80      387.64     18.93 o 
   6   1  11     2760.21     2860.52     98.60 o 
   7   1  11       97.04       87.35     11.19 o 
   8   1  11      121.95      145.90     12.64 o 
   9   1  11      107.25      102.28     10.22 o 
  10   1  11      133.41      118.29     19.27 o 
  11   1  11       25.09       16.37      8.40 o 
  12   1  11      268.65      305.81     27.34 o 
 -16   2  11       98.69      106.35     13.08 o 
 -15   2  11       31.63       29.04     11.41 o 
 -14   2  11      191.42      217.32     10.61 o 
 -13   2  11      267.42      264.07     10.64 o 
 -12   2  11      313.20      317.44      9.64 o 
 -11   2  11        2.35        2.68      4.27 o 
 -10   2  11     1052.54     1055.63     22.65 o 
  -9   2  11      334.09      322.56     11.85 o 
  -8   2  11       74.60       66.06      7.46 o 
  -7   2  11      184.54      183.47     10.11 o 
  -6   2  11     1511.61     1461.39     29.14 o 
  -5   2  11      160.29      179.07      9.96 o 
  -4   2  11      699.29      668.71     14.94 o 
  -3   2  11      425.16      409.63     15.15 o 
  -2   2  11      129.77      131.20     16.46 o 
  -1   2  11      277.28      253.04     13.74 o 
   0   2  11      911.02      909.32     26.23 o 
   1   2  11     1175.54     1173.26     27.55 o 
   2   2  11        8.00        8.34     11.02 o 
   3   2  11      219.19      229.58     18.35 o 
   4   2  11      907.24      927.43     25.94 o 
   5   2  11       68.46       72.83      8.85 o 
   6   2  11     1948.18     1894.96     49.09 o 
   7   2  11       35.82       24.50      9.22 o 
   8   2  11       84.54      108.05     10.35 o 
   9   2  11       15.18       16.72      7.51 o 
  10   2  11      265.68      258.17     13.96 o 
  11   2  11      119.61      118.70     20.27 o 
  12   2  11       11.94        6.38      6.40 o 
 -15   3  11      439.39      463.86     19.06 o 
 -14   3  11       19.50       30.63     12.08 o 
 -13   3  11       11.97       10.20      8.44 o 
 -12   3  11       13.72       19.68     10.39 o 
 -11   3  11      643.42      618.89     15.55 o 
 -10   3  11        4.64        4.65      3.96 o 
  -9   3  11      348.04      395.77      9.18 o 
  -8   3  11       13.16       10.40      4.92 o 
  -7   3  11      798.57      769.32     20.18 o 
  -6   3  11       96.25      115.47      9.37 o 
  -5   3  11     2063.37     1948.03     48.20 o 
  -4   3  11        2.69       -9.25      8.11 o 
  -3   3  11      161.93      185.17     12.25 o 
  -2   3  11      122.64      149.29     11.12 o 
  -1   3  11      617.66      582.83     15.44 o 
   0   3  11       38.27       34.68     10.30 o 
   1   3  11      203.92      215.04     13.20 o 
   2   3  11      357.93      378.79     20.51 o 
   3   3  11     1031.15      997.05     19.46 o 
   4   3  11       15.35       18.31      7.72 o 
   5   3  11      191.54      236.61     13.75 o 
   6   3  11        0.21        3.70      8.28 o 
   7   3  11        4.34        6.87      8.85 o 
   8   3  11        3.17        7.70      5.37 o 
   9   3  11      959.73      948.42     28.04 o 
  10   3  11       15.65       15.37      7.26 o 
  11   3  11       42.68       38.20      8.29 o 
 -14   4  11      191.07      203.09     20.81 o 
 -13   4  11        9.60        2.20     12.10 o 
 -12   4  11        3.21        7.12     10.27 o 
 -11   4  11       46.48       47.21     13.41 o 
 -10   4  11      691.99      751.32     33.03 o 
  -9   4  11       23.61       23.13      5.04 o 
  -8   4  11       25.52       25.71      5.76 o 
  -7   4  11      190.83      194.26     11.50 o 
  -6   4  11     1944.82     1915.57     42.99 o 
  -5   4  11       54.60       60.06     10.88 o 
  -4   4  11      616.53      628.81     19.88 o 
  -3   4  11        2.83        6.58     10.54 o 
  -2   4  11       76.20       77.06     15.49 o 
  -1   4  11      475.25      507.12     21.28 o 
   0   4  11     1262.19     1238.98     30.78 o 
   1   4  11      275.83      257.26     15.96 o 
   2   4  11      606.81      623.26     16.21 o 
   3   4  11      409.07      404.27     16.37 o 
   4   4  11      838.92      868.47     23.14 o 
   5   4  11      196.17      197.26     15.04 o 
   6   4  11       14.19       22.32     11.35 o 
   7   4  11       12.46       23.40     10.07 o 
   8   4  11      139.78      150.94     16.26 o 
   9   4  11        1.19        1.71      6.76 o 
  10   4  11      233.24      248.08     16.24 o 
 -12   5  11      376.95      387.33     32.33 o 
 -11   5  11       75.19      100.65     16.93 o 
 -10   5  11       18.72       26.28     18.07 o 
  -9   5  11      311.78      356.42     28.18 o 
  -8   5  11      375.11      381.17     14.85 o 
  -7   5  11      207.21      218.57     17.11 o 
  -6   5  11       14.64       14.29      4.52 o 
  -5   5  11      822.12      809.72     26.63 o 
  -4   5  11      139.76      161.89     12.09 o 
  -3   5  11      547.19      559.23     18.10 o 
  -2   5  11      304.78      326.15     13.39 o 
  -1   5  11     1365.24     1441.50     42.05 o 
   0   5  11        5.36        9.48      9.00 o 
   1   5  11      392.21      372.30     20.48 o 
   2   5  11      553.51      539.45     16.64 o 
   3   5  11      392.99      371.70     19.08 o 
   4   5  11       11.64        3.39      7.73 o 
   5   5  11       78.23       81.08     12.04 o 
   6   5  11       82.23       82.91     13.81 o 
   7   5  11        4.04       -0.05      5.85 o 
   8   5  11       70.12       63.37     10.41 o 
  -9   6  11       86.83       94.85     12.58 o 
  -8   6  11        0.04       -1.60      6.93 o 
  -7   6  11      285.39      276.45     17.98 o 
  -6   6  11       72.13       78.79     10.62 o 
  -5   6  11       17.41       21.99      6.17 o 
  -4   6  11        5.11        4.68      5.98 o 
  -3   6  11      324.32      373.17     12.78 o 
  -2   6  11      283.89      287.76     11.60 o 
  -1   6  11       54.80       47.05      7.67 o 
   0   6  11        3.17        5.61      7.52 o 
   1   6  11      561.54      571.79     14.41 o 
   2   6  11        4.33       11.37      6.56 o 
   3   6  11      451.97      462.08     14.36 o 
   4   6  11       87.89      102.96      8.52 o 
   5   6  11        7.81        1.87      7.02 o 
   6   6  11        4.41       -0.20      6.05 o 
  -4   7  11      218.93      233.20     10.35 o 
  -3   7  11        4.12        3.04      5.36 o 
  -2   7  11      250.00      261.21     11.38 o 
  -1   7  11        8.01        3.03      5.41 o 
   0   7  11        5.62        4.67      6.42 o 
 -16   0  12       92.08      117.69     42.07 o 
 -14   0  12      426.34      471.52     27.49 o 
 -12   0  12     1458.92     1380.39     76.07 o 
 -10   0  12       25.65       23.04     11.30 o 
  -8   0  12       15.95       22.12      8.29 o 
  -6   0  12      197.15      189.36     13.84 o 
  -4   0  12     1395.09     1410.39     41.66 o 
  -2   0  12      637.35      661.55     23.30 o 
   0   0  12     2235.37     2324.50    105.46 o 
   2   0  12     3407.16     3673.06    211.54 o 
   4   0  12       69.14       70.83     19.92 o 
   6   0  12      422.57      420.68     39.05 o 
   8   0  12        6.45        3.22     11.20 o 
  10   0  12      418.86      470.22     45.25 o 
  12   0  12      266.52      299.15     42.31 o 
 -16   1  12       19.78       18.76      8.03 o 
 -15   1  12        0.54        5.94      4.20 o 
 -14   1  12       70.75       84.60      8.03 o 
 -13   1  12      699.76      712.30     13.73 o 
 -12   1  12      293.50      291.16     11.91 o 
 -11   1  12      413.16      408.16     15.15 o 
 -10   1  12        2.04        5.95      5.20 o 
  -9   1  12       10.60       13.38      5.76 o 
  -8   1  12      694.06      721.10     18.37 o 
  -7   1  12      131.40      130.62      8.52 o 
  -6   1  12      795.07      772.04     17.73 o 
  -5   1  12      570.31      509.61     18.70 o 
  -4   1  12      727.08      734.44     19.66 o 
  -3   1  12     1461.04     1426.03     27.54 o 
  -2   1  12      370.69      369.15     15.89 o 
  -1   1  12      522.23      600.95     21.55 o 
   0   1  12       15.61       13.54     10.05 o 
   1   1  12     1635.89     1686.36     40.29 o 
   2   1  12       51.30       54.12     12.11 o 
   3   1  12      988.83     1043.44     27.05 o 
   4   1  12       24.19       24.91     10.15 o 
   5   1  12      227.36      243.74     19.50 o 
   6   1  12       21.33       20.39      9.25 o 
   7   1  12      643.58      702.53     36.61 o 
   8   1  12        0.82       -0.37      5.07 o 
   9   1  12       37.64       39.58      9.87 o 
  10   1  12        0.86       -1.80      6.43 o 
  11   1  12      219.47      222.42     29.07 o 
  12   1  12        7.50        0.32      5.90 o 
 -15   2  12      339.43      387.77     18.24 o 
 -14   2  12      115.55      120.88     17.64 o 
 -13   2  12        2.26        5.84      4.73 o 
 -12   2  12      312.75      323.41     10.47 o 
 -11   2  12      362.30      397.81     11.00 o 
 -10   2  12      167.07      147.36     12.30 o 
  -9   2  12      880.17      815.05     28.61 o 
  -8   2  12      873.99      817.76     16.15 o 
  -7   2  12      550.61      526.42     14.73 o 
  -6   2  12       15.76       12.36      7.54 o 
  -5   2  12     1816.47     1672.04     24.67 o 
  -4   2  12      664.37      664.54     19.62 o 
  -3   2  12        6.22        2.32      5.97 o 
  -2   2  12     1433.59     1484.16     29.01 o 
  -1   2  12     2704.68     2696.32     82.71 o 
   0   2  12      184.06      181.36     18.42 o 
   1   2  12        1.05       -0.52      8.89 o 
   2   2  12      620.60      617.36     20.71 o 
   3   2  12      381.94      377.60     22.17 o 
   4   2  12       50.10       52.28     10.51 o 
   5   2  12      415.68      422.15     23.37 o 
   6   2  12       34.45       32.91     11.41 o 
   7   2  12        1.50       -0.82      6.08 o 
   8   2  12       50.17       31.78      9.82 o 
   9   2  12      199.15      232.48     14.88 o 
  10   2  12      107.22       94.29     13.99 o 
  11   2  12        0.23        4.83      8.02 o 
 -15   3  12        0.01       -9.65      7.56 o 
 -14   3  12       66.10       87.43     16.64 o 
 -13   3  12        6.79       -0.10      9.15 o 
 -12   3  12      255.42      274.27      9.39 o 
 -11   3  12        0.84       -0.94      3.10 o 
 -10   3  12     1130.85     1183.54     41.45 o 
  -9   3  12       44.59       33.45      5.57 o 
  -8   3  12       79.80       61.20      7.12 o 
  -7   3  12       69.42       57.58      8.27 o 
  -6   3  12     2449.46     2258.14     38.73 o 
  -5   3  12      224.42      207.65     10.62 o 
  -4   3  12      642.18      627.25     24.90 o 
  -3   3  12       11.19       13.30      7.65 o 
  -2   3  12      451.90      482.83     19.27 o 
  -1   3  12      316.78      325.85     17.40 o 
   0   3  12     1235.44     1236.55     59.48 o 
   1   3  12       15.65       21.00     10.84 o 
   2   3  12      228.38      254.84     19.48 o 
   3   3  12       70.21       50.39      9.92 o 
   4   3  12      411.17      423.39     16.62 o 
   5   3  12       11.91       17.40     13.19 o 
   6   3  12       89.24       96.99     12.26 o 
   7   3  12        6.18       23.86     12.76 o 
   8   3  12       86.46      110.48     12.95 o 
   9   3  12        7.72        5.25      8.02 o 
  10   3  12      145.45      145.77     12.19 o 
 -13   4  12       29.72       28.60     14.46 o 
 -12   4  12       40.09       32.10     11.40 o 
 -11   4  12      505.84      493.14     37.03 o 
 -10   4  12        6.12       -0.15      4.91 o 
  -9   4  12     1461.15     1372.69     39.23 o 
  -8   4  12        0.87        2.08      5.10 o 
  -7   4  12      620.85      598.76     19.66 o 
  -6   4  12       35.71       30.08     10.48 o 
  -5   4  12      255.10      251.93     15.78 o 
  -4   4  12       51.65       56.36      7.11 o 
  -3   4  12        0.18        7.17      6.19 o 
  -2   4  12        6.16       16.38      6.75 o 
  -1   4  12      562.38      567.18     21.71 o 
   0   4  12       31.00       32.63     12.85 o 
   1   4  12      207.20      232.32     14.67 o 
   2   4  12     1013.70      991.86     28.01 o 
   3   4  12     1243.55     1245.69     29.35 o 
   4   4  12       43.54       53.13     15.65 o 
   5   4  12      586.25      598.69     31.12 o 
   6   4  12       71.28       63.60     11.75 o 
   7   4  12       82.23       77.85     13.81 o 
   8   4  12       23.26       14.67      9.47 o 
   9   4  12      237.43      229.18     15.85 o 
 -11   5  12       47.31       48.40     15.16 o 
 -10   5  12      468.81      490.59     49.79 o 
  -9   5  12      274.59      260.60     17.26 o 
  -8   5  12       24.50       17.93      4.36 o 
  -7   5  12      353.73      320.58     13.19 o 
  -6   5  12      335.92      344.71     14.50 o 
  -5   5  12      377.63      402.27     17.74 o 
  -4   5  12       55.19       62.51     10.46 o 
  -3   5  12      614.97      624.02     21.35 o 
  -2   5  12       65.05       68.72      8.95 o 
  -1   5  12      464.19      446.61     16.23 o 
   0   5  12      511.45      524.87     20.09 o 
   1   5  12      273.73      265.49     15.42 o 
   2   5  12       31.85       39.07     10.78 o 
   3   5  12      142.90      134.50     13.07 o 
   4   5  12      319.55      356.57     25.60 o 
   5   5  12       27.76       31.32     10.02 o 
   6   5  12       26.82       10.59     10.05 o 
   7   5  12       49.22       41.36     10.27 o 
  -9   6  12        6.80        1.14      7.83 o 
  -8   6  12      393.60      364.32     21.69 o 
  -7   6  12       99.33      101.01     10.19 o 
  -6   6  12        6.18        9.22      5.87 o 
  -5   6  12      116.88      132.04     10.78 o 
  -4   6  12      453.20      474.73     12.18 o 
  -3   6  12       15.57       15.44      6.92 o 
  -2   6  12       35.92       30.81      6.69 o 
  -1   6  12       36.51       25.96      6.63 o 
   0   6  12      183.69      190.29     16.90 o 
   1   6  12        1.37       -8.56      6.24 o 
   2   6  12      358.39      344.11     16.05 o 
   3   6  12       71.24       57.70      8.78 o 
   4   6  12        1.47        6.12      6.05 o 
 -15   0  13      147.59      179.73     11.56 o 
 -13   0  13     1405.51     1392.74    109.58 o 
 -11   0  13       40.24       38.07     12.60 o 
  -9   0  13     1823.31     1693.98     48.38 o 
  -7   0  13      700.22      667.23     27.39 o 
  -5   0  13      191.52      202.07     23.36 o 
  -3   0  13     2331.45     2279.35     59.00 o 
  -1   0  13       61.90       68.72     17.26 o 
   1   0  13     1407.73     1577.23     68.25 o 
   3   0  13      469.85      551.98     33.02 o 
   5   0  13      447.29      532.42     79.52 o 
   7   0  13      172.97      198.72     24.38 o 
   9   0  13        4.58        3.45      9.62 o 
  11   0  13      240.33      293.38     43.87 o 
 -15   1  13       27.72       24.76      6.99 o 
 -14   1  13      261.70      252.15      8.72 o 
 -13   1  13       22.98       18.72      6.61 o 
 -12   1  13      701.83      688.36     17.88 o 
 -11   1  13      542.96      538.62     13.84 o 
 -10   1  13       59.06       50.81      9.30 o 
  -9   1  13       66.88       68.25      9.25 o 
  -8   1  13     3147.04     2972.00     76.34 o 
  -7   1  13      371.76      380.03     14.80 o 
  -6   1  13      121.59      125.64     10.12 o 
  -5   1  13      748.90      750.83     20.27 o 
  -4   1  13     1153.72     1133.75     22.85 o 
  -3   1  13      138.95      140.54     13.89 o 
  -2   1  13      740.12      757.17     18.25 o 
  -1   1  13      247.54      237.57     14.15 o 
   0   1  13        8.82       -0.42      7.21 o 
   1   1  13       88.11       84.65     15.22 o 
   2   1  13      804.76      788.26     33.46 o 
   3   1  13        3.61        7.08      8.24 o 
   4   1  13        7.45        4.08     10.22 o 
   5   1  13      224.65      237.49     27.76 o 
   6   1  13      660.37      744.63     39.49 o 
   7   1  13      108.08      106.93     12.32 o 
   8   1  13       32.86       30.17      8.06 o 
   9   1  13      114.92      106.84     17.14 o 
  10   1  13       90.74       66.95     23.67 o 
  11   1  13       14.46        2.90      6.97 o 
 -15   2  13       38.58       41.36     13.85 o 
 -14   2  13       30.50       27.73     12.29 o 
 -13   2  13      179.12      156.51      8.70 o 
 -12   2  13      217.77      215.67     10.48 o 
 -11   2  13       88.83       80.15      7.79 o 
 -10   2  13      850.26      804.46     24.43 o 
  -9   2  13      181.91      166.65      8.03 o 
  -8   2  13        0.18        3.66      5.98 o 
  -7   2  13      116.26      103.68     11.49 o 
  -6   2  13      897.15      849.59     19.88 o 
  -5   2  13      410.81      395.95     18.35 o 
  -4   2  13      757.05      753.87     19.46 o 
  -3   2  13      595.79      585.12     20.08 o 
  -2   2  13     1153.76     1071.88     37.85 o 
  -1   2  13      312.24      331.62     27.30 o 
   0   2  13      342.03      377.52     18.45 o 
   1   2  13      497.14      548.94     20.34 o 
   2   2  13      180.45      163.16     16.74 o 
   3   2  13       50.17       53.60     10.35 o 
   4   2  13      176.50      200.87     18.52 o 
   5   2  13       98.78       99.15     13.28 o 
   6   2  13       91.20       88.93     13.32 o 
   7   2  13        2.48        3.60      7.83 o 
   8   2  13     1022.63      968.80     52.08 o 
   9   2  13       61.70       50.41      9.00 o 
  10   2  13       20.63       19.57      8.49 o 
 -14   3  13       82.69       88.71     17.25 o 
 -13   3  13        0.54        3.09     10.13 o 
 -12   3  13        3.67        3.50     10.20 o 
 -11   3  13      365.14      415.15     16.17 o 
 -10   3  13       10.39        8.97      4.86 o 
  -9   3  13        3.86        2.78      5.08 o 
  -8   3  13        5.97        6.11      4.77 o 
  -7   3  13      328.62      336.58     12.90 o 
  -6   3  13       24.48       17.82      7.51 o 
  -5   3  13      570.45      541.16     18.04 o 
  -4   3  13      258.09      241.51     15.04 o 
  -3   3  13       62.44       65.66      9.96 o 
  -2   3  13        0.16        7.35      9.08 o 
  -1   3  13      764.76      779.99     19.65 o 
   0   3  13        7.70       11.83      9.16 o 
   1   3  13      841.72      853.54     28.34 o 
   2   3  13        2.66       -0.10      7.11 o 
   3   3  13     1136.46     1175.97     35.88 o 
   4   3  13       33.17       47.59     12.03 o 
   5   3  13      313.69      333.28     26.01 o 
   6   3  13       41.98       29.23     11.99 o 
   7   3  13       48.27       62.65     14.00 o 
   8   3  13      145.98      154.57     19.42 o 
   9   3  13      228.81      226.22     32.74 o 
  10   3  13        8.29       10.51      8.22 o 
 -13   4  13       72.92       88.07     19.19 o 
 -12   4  13       68.46       72.85     18.56 o 
 -11   4  13        3.29        5.16      9.51 o 
 -10   4  13      532.09      569.76     24.62 o 
  -9   4  13      227.85      244.52     11.18 o 
  -8   4  13        4.85        8.71      6.47 o 
  -7   4  13        6.82       10.52      6.40 o 
  -6   4  13      281.59      325.20     12.25 o 
  -5   4  13      103.64      102.64     11.51 o 
  -4   4  13       64.23       74.12     11.38 o 
  -3   4  13        0.96       -2.62      6.65 o 
  -2   4  13      343.95      355.68     25.38 o 
  -1   4  13       13.09       13.77      7.23 o 
   0   4  13      163.06      181.66     15.60 o 
   1   4  13       96.49       86.76     11.24 o 
   2   4  13      578.90      557.11     26.15 o 
   3   4  13       22.89       12.22     10.19 o 
   4   4  13      688.58      718.95     34.00 o 
   5   4  13        0.82        6.96      9.73 o 
   6   4  13       14.00       20.54      8.96 o 
   7   4  13       17.92       17.95     11.59 o 
   8   4  13      254.16      248.01     17.09 o 
 -11   5  13      251.42      305.94     26.78 o 
 -10   5  13        4.02        9.12     13.20 o 
  -9   5  13       37.60       52.14     17.65 o 
  -8   5  13      365.60      355.63     29.22 o 
  -7   5  13      129.22      130.80     11.32 o 
  -6   5  13        0.21       -4.59      9.20 o 
  -5   5  13       58.33       54.74     14.77 o 
  -4   5  13      306.80      327.60     16.28 o 
  -3   5  13        0.92        3.09      6.37 o 
  -2   5  13      657.88      651.60     19.49 o 
  -1   5  13      908.20      912.51     27.21 o 
   0   5  13       35.39       24.52     11.59 o 
   1   5  13       10.80       19.64      8.73 o 
   2   5  13      278.07      301.45     21.89 o 
   3   5  13      257.20      292.13     21.44 o 
   4   5  13       31.00       16.44      9.93 o 
   5   5  13       90.55       83.75     13.74 o 
   6   5  13       27.63       25.61     14.49 o 
  -7   6  13      291.56      315.23     23.36 o 
  -6   6  13        2.04        0.08      7.03 o 
  -5   6  13      170.21      163.33     24.16 o 
  -4   6  13       15.58       18.39      6.53 o 
  -3   6  13      580.44      571.98     14.82 o 
  -2   6  13       92.53       58.37     15.46 o 
  -1   6  13      119.98      115.18     19.90 o 
   0   6  13        0.86       -3.55      5.66 o 
   1   6  13      397.88      420.40     18.14 o 
   2   6  13        1.56        6.83      8.22 o 
   3   6  13       47.34       44.83     15.31 o 
 -14   0  14      434.44      431.78     24.63 o 
 -12   0  14      193.75      220.34     28.71 o 
 -10   0  14      295.78      304.49     22.49 o 
  -8   0  14     1669.92     1545.29     35.06 o 
  -6   0  14      546.29      546.52     29.34 o 
  -4   0  14     1044.01     1033.60     33.84 o 
  -2   0  14      774.58      781.82     33.05 o 
   0   0  14     1931.49     2070.74    149.56 o 
   2   0  14      729.46      824.01    108.61 o 
   4   0  14       75.78       90.03     29.36 o 
   6   0  14      335.34      341.40     60.23 o 
   8   0  14       37.28       42.56     14.28 o 
  10   0  14       37.48       50.46     17.64 o 
 -15   1  14       75.00       82.90      8.21 o 
 -14   1  14        1.67        1.69      5.49 o 
 -13   1  14      569.18      567.39     17.43 o 
 -12   1  14      200.62      205.17     11.23 o 
 -11   1  14       32.61       32.05      6.75 o 
 -10   1  14      424.21      416.95     16.07 o 
  -9   1  14      720.31      685.57     24.68 o 
  -8   1  14       42.81       47.64      8.69 o 
  -7   1  14      273.67      249.61     12.10 o 
  -6   1  14      141.73      142.60     14.25 o 
  -5   1  14      277.21      262.84     14.97 o 
  -4   1  14      218.05      254.27     15.69 o 
  -3   1  14     1174.58     1168.77     31.69 o 
  -2   1  14      508.24      538.14     21.77 o 
  -1   1  14       15.22       16.47     10.17 o 
   0   1  14      385.53      420.15     19.64 o 
   1   1  14      925.50     1012.11     61.81 o 
   2   1  14       84.83       94.16     13.55 o 
   3   1  14        7.52       13.09     12.29 o 
   4   1  14       84.38      101.23     14.55 o 
   5   1  14      442.02      473.89     33.56 o 
   6   1  14        2.78        9.67      9.85 o 
   7   1  14      283.98      337.42     21.94 o 
   8   1  14        1.98       -0.68      6.29 o 
   9   1  14      184.92      203.60     23.27 o 
  10   1  14       11.27       -0.06      6.76 o 
 -14   2  14      177.12      220.22     22.28 o 
 -13   2  14       33.02       23.92      6.46 o 
 -12   2  14       43.51       39.69      7.83 o 
 -11   2  14      973.98      914.59     23.92 o 
 -10   2  14       26.90       23.64      5.62 o 
  -9   2  14      399.70      351.74     12.95 o 
  -8   2  14      197.00      179.07     13.74 o 
  -7   2  14      225.02      216.85     14.27 o 
  -6   2  14       32.03       23.67      8.47 o 
  -5   2  14      905.94      865.95     22.21 o 
  -4   2  14      618.18      622.75     19.35 o 
  -3   2  14      177.74      164.70     14.42 o 
  -2   2  14       36.28       39.76     10.52 o 
  -1   2  14     1290.50     1340.34     53.39 o 
   0   2  14      594.43      623.28     28.89 o 
   1   2  14       14.80        2.27      7.37 o 
   2   2  14      125.55      120.65     13.54 o 
   3   2  14      214.32      236.87     28.66 o 
   4   2  14        4.49       -1.95     10.65 o 
   5   2  14      383.88      462.30     33.86 o 
   6   2  14      139.83      116.84     16.51 o 
   7   2  14      111.39      150.32     20.33 o 
   8   2  14       86.67       69.87     15.82 o 
   9   2  14       45.76       39.55     10.76 o 
  10   2  14      125.23      109.04     22.60 o 
 -13   3  14       18.40       25.34     12.87 o 
 -12   3  14      480.21      489.44     34.53 o 
 -11   3  14        6.88        8.37      5.24 o 
 -10   3  14      603.26      580.28     27.15 o 
  -9   3  14      186.98      173.15      9.96 o 
  -8   3  14      104.26       82.19      8.50 o 
  -7   3  14      267.36      225.38     13.76 o 
  -6   3  14      832.52      812.04     24.33 o 
  -5   3  14      143.85      152.10     10.51 o 
  -4   3  14      185.48      196.15     11.95 o 
  -3   3  14        0.52       -6.09      6.68 o 
  -2   3  14     1118.19     1155.23     45.44 o 
  -1   3  14       49.39       44.61      8.80 o 
   0   3  14      140.19      156.16     13.82 o 
   1   3  14      184.07      186.76     16.52 o 
   2   3  14      268.90      287.61     20.64 o 
   3   3  14       48.17       49.09     11.59 o 
   4   3  14     1031.53     1048.44     40.73 o 
   5   3  14       55.95       47.96     14.48 o 
   6   3  14        2.71        0.11      6.60 o 
   7   3  14        3.72        7.62      8.79 o 
   8   3  14       28.87       39.21     16.84 o 
   9   3  14       47.88       26.06     10.84 o 
 -12   4  14       29.94       39.97     14.78 o 
 -11   4  14      407.54      424.07     30.97 o 
 -10   4  14       35.73       52.57     17.25 o 
  -9   4  14       72.87       59.84      8.35 o 
  -8   4  14        6.14       13.61      6.25 o 
  -7   4  14      718.78      648.77     18.91 o 
  -6   4  14       39.59       34.96      9.56 o 
  -5   4  14      266.65      301.24     15.94 o 
  -4   4  14       56.69       52.57     11.59 o 
  -3   4  14      173.31      174.68     19.87 o 
  -2   4  14        8.14        2.13      8.38 o 
  -1   4  14      299.82      317.69     18.64 o 
   0   4  14       11.22        8.15      7.59 o 
   1   4  14      159.52      191.71     18.06 o 
   2   4  14      105.43      218.72     76.25 o 
   3   4  14      256.29      279.90     18.81 o 
   4   4  14       17.41        9.16      9.27 o 
   5   4  14      208.11      246.97     20.86 o 
   6   4  14       11.81       12.61     10.68 o 
   7   4  14       86.93       77.03     23.32 o 
 -10   5  14      187.32      195.68     22.01 o 
  -9   5  14      215.56      234.22     33.02 o 
  -8   5  14       43.14       29.31     12.58 o 
  -7   5  14       94.90      103.25     20.25 o 
  -6   5  14      219.48      202.14     41.70 o 
  -5   5  14       62.65       62.85     17.63 o 
  -4   5  14        4.04        4.62      7.91 o 
  -3   5  14       81.31       47.60     24.30 o 
  -2   5  14       95.70       88.49     23.45 o 
  -1   5  14        1.95        0.21      7.02 o 
   0   5  14      213.59      232.29     17.10 o 
   1   5  14      632.47      669.11     48.99 o 
   2   5  14       97.94      100.93     22.97 o 
   3   5  14       21.07       28.74     11.91 o 
   4   5  14      137.03      124.73     13.69 o 
   5   5  14       89.32       88.12     18.67 o 
  -5   6  14       10.07        7.65      5.84 o 
  -4   6  14      293.79      297.65     19.88 o 
  -3   6  14       19.42        4.98      8.99 o 
  -2   6  14       10.84       10.12      9.11 o 
  -1   6  14       70.21       69.98     14.54 o 
   0   6  14       88.96       96.62     13.69 o 
   1   6  14        0.40       -6.69     10.13 o 
 -13   0  15      800.45      784.25     50.32 o 
 -11   0  15       34.86       22.18      8.93 o 
  -9   0  15     1213.42     1137.06     31.28 o 
  -7   0  15     1088.14      957.30     33.42 o 
  -5   0  15     1754.55     1725.61     57.32 o 
  -3   0  15      965.57      988.13     30.53 o 
  -1   0  15      212.18      233.35     33.08 o 
   1   0  15      256.93      298.95     28.46 o 
   3   0  15       51.46       56.02     20.02 o 
   5   0  15      164.86      168.24     53.82 o 
   7   0  15       35.68       45.13     20.44 o 
   9   0  15        5.52        3.50      9.79 o 
 -14   1  15       84.41       70.98      9.13 o 
 -13   1  15       33.17       41.94      8.52 o 
 -12   1  15      189.01      190.65     13.39 o 
 -11   1  15      131.85      112.16     12.09 o 
 -10   1  15      403.07      367.27     13.87 o 
  -9   1  15       12.63       16.10      7.13 o 
  -8   1  15     1272.94     1199.74     37.66 o 
  -7   1  15       35.89       34.16      9.97 o 
  -6   1  15      316.13      325.90     21.65 o 
  -5   1  15      854.85      829.49     19.02 o 
  -4   1  15      918.37      894.51     24.93 o 
  -3   1  15      112.34      119.20     12.93 o 
  -2   1  15      214.33      251.57     18.09 o 
  -1   1  15      126.30      152.03     17.01 o 
   0   1  15      248.01      254.93     22.84 o 
   1   1  15       29.61       36.31     17.39 o 
   2   1  15      322.85      388.00     42.96 o 
   3   1  15       72.57      106.87     14.91 o 
   4   1  15       77.08       73.96     14.42 o 
   5   1  15       86.11       78.19     15.79 o 
   6   1  15      246.42      299.06     41.28 o 
   7   1  15      132.50      155.42     16.53 o 
   8   1  15       17.61       10.46      8.47 o 
   9   1  15       31.13       22.00     12.80 o 
 -14   2  15       50.31       26.70     11.63 o 
 -13   2  15       10.01       11.57      6.38 o 
 -12   2  15      271.15      265.44     11.49 o 
 -11   2  15        2.86       -1.93      5.85 o 
 -10   2  15      405.87      397.32     14.94 o 
  -9   2  15       19.52       18.23      6.13 o 
  -8   2  15       12.46       19.41      7.34 o 
  -7   2  15        8.79        9.75      8.35 o 
  -6   2  15     1324.26     1293.36     27.44 o 
  -5   2  15      287.24      291.98     12.64 o 
  -4   2  15       93.63       74.38     14.69 o 
  -3   2  15      245.50      273.28     16.91 o 
  -2   2  15      500.23      504.86     21.19 o 
  -1   2  15        3.90       -4.61     11.55 o 
   0   2  15       32.44       39.89     16.23 o 
   1   2  15      186.10      230.94     16.29 o 
   2   2  15       58.80       54.93     12.52 o 
   3   2  15       75.06       83.81     17.54 o 
   4   2  15      375.50      438.87     27.20 o 
   5   2  15      169.71      199.72     61.64 o 
   6   2  15       49.96       36.59     17.11 o 
   7   2  15        2.75        9.17     11.28 o 
   8   2  15      631.24      664.61     81.78 o 
   9   2  15        0.57        7.09      8.60 o 
 -13   3  15       78.30       55.42     16.57 o 
 -12   3  15        0.06       -3.69      8.64 o 
 -11   3  15      397.37      376.24     16.61 o 
 -10   3  15       73.01       56.52      8.97 o 
  -9   3  15        2.12       -0.78      4.62 o 
  -8   3  15       78.04       68.93      8.66 o 
  -7   3  15       95.30      119.04     12.82 o 
  -6   3  15       61.23       55.21      8.67 o 
  -5   3  15      381.00      378.83     15.16 o 
  -4   3  15        0.61       -0.31      6.26 o 
  -3   3  15      689.43      650.25     18.97 o 
  -2   3  15        1.13        2.80      7.19 o 
  -1   3  15      316.46      329.89     15.56 o 
   0   3  15       91.58      101.57     12.66 o 
   1   3  15        3.75       -2.91      7.63 o 
   2   3  15        3.93        9.89     11.85 o 
   3   3  15      359.05      399.69     37.16 o 
   4   3  15      258.91      297.91     20.80 o 
   5   3  15      198.67      200.31     35.98 o 
   6   3  15       76.62       56.54     18.94 o 
   7   3  15       66.29       72.93     23.74 o 
   8   3  15       41.60       27.83     15.88 o 
 -11   4  15        0.38       -2.88      9.97 o 
 -10   4  15      221.76      260.80     27.92 o 
  -9   4  15       43.24       45.80      7.64 o 
  -8   4  15        3.94        6.18      6.38 o 
  -7   4  15        7.61        8.23      6.16 o 
  -6   4  15      474.40      488.48     24.74 o 
  -5   4  15       14.84        5.31      7.56 o 
  -4   4  15       32.41       20.77      9.59 o 
  -3   4  15       51.82       41.60     10.99 o 
  -2   4  15      579.72      558.37     25.84 o 
  -1   4  15        1.12       -0.64      9.56 o 
   0   4  15        6.11       10.10     11.30 o 
   1   4  15      144.93      147.30     12.58 o 
   2   4  15       92.19       77.18     21.65 o 
   3   4  15       28.77       26.71     13.09 o 
   4   4  15      143.49      150.43     31.75 o 
   5   4  15       14.89        4.65     12.63 o 
   6   4  15       20.52       20.41     12.89 o 
  -9   5  15        2.02        9.93     15.11 o 
  -8   5  15      146.54      121.33     25.61 o 
  -7   5  15       46.09       48.74     10.92 o 
  -6   5  15       44.79       48.15     14.16 o 
  -5   5  15       79.27       85.53     19.06 o 
  -4   5  15      238.57      253.26     17.13 o 
  -3   5  15      130.20       79.62     36.10 o 
  -2   5  15      128.63       96.00     28.23 o 
  -1   5  15      385.62      396.33     20.89 o 
   0   5  15      106.24      103.37     15.03 o 
   1   5  15       77.24       72.31     14.80 o 
   2   5  15       91.02       92.81     13.80 o 
   3   5  15      249.55      272.98     19.87 o 
 -14   0  16      158.06      157.93     18.65 o 
 -12   0  16       81.65       63.17     14.04 o 
 -10   0  16      917.44      819.00     31.53 o 
  -8   0  16      224.04      248.90     51.34 o 
  -6   0  16       55.40       60.67     15.72 o 
  -4   0  16     1831.89     1805.89     55.79 o 
  -2   0  16      210.88      214.51     23.20 o 
   0   0  16      502.67      603.85     44.32 o 
   2   0  16      180.71      230.82     38.42 o 
   4   0  16      227.31      190.71     29.15 o 
   6   0  16       63.73      103.52     25.16 o 
   8   0  16        1.95       -5.84     12.70 o 
 -13   1  16      374.56      389.87     17.00 o 
 -12   1  16      135.19      138.58     12.08 o 
 -11   1  16       19.49       19.99      8.42 o 
 -10   1  16        9.35        7.97      7.94 o 
  -9   1  16      568.57      581.81     18.50 o 
  -8   1  16       35.02       29.29      9.88 o 
  -7   1  16      256.22      241.49     23.59 o 
  -6   1  16      158.70      160.10     12.42 o 
  -5   1  16      176.71      194.26     14.88 o 
  -4   1  16       28.84       33.47     12.26 o 
  -3   1  16      508.27      519.24     28.52 o 
  -2   1  16       89.31       87.65     12.68 o 
  -1   1  16      123.01      149.48     20.06 o 
   0   1  16        2.82       10.05      9.91 o 
   1   1  16      388.52      437.48     39.59 o 
   2   1  16       38.10       54.69     15.43 o 
   3   1  16       43.63       40.39     15.40 o 
   4   1  16      158.57      153.50     46.18 o 
   5   1  16      204.02      247.73     69.03 o 
   6   1  16       14.72       11.69     12.74 o 
   7   1  16       51.42       49.94     16.17 o 
   8   1  16        9.56       14.02      9.68 o 
 -13   2  16      131.51      132.43      8.47 o 
 -12   2  16       16.58       14.50      7.66 o 
 -11   2  16      255.69      243.06     11.62 o 
 -10   2  16      112.82      119.23     12.27 o 
  -9   2  16       41.97       38.68      8.98 o 
  -8   2  16       57.96       65.47     11.30 o 
  -7   2  16      578.17      546.56     16.33 o 
  -6   2  16       33.29       22.77      8.50 o 
  -5   2  16       52.56       55.25     11.73 o 
  -4   2  16      449.85      422.21     22.69 o 
  -3   2  16      346.41      320.75     21.05 o 
  -2   2  16        8.81        7.84      9.43 o 
  -1   2  16      147.02      174.53     16.28 o 
   0   2  16      188.90      218.75     21.80 o 
   1   2  16       10.31        0.85      9.19 o 
   2   2  16        9.73       -4.00     10.39 o 
   3   2  16      671.06      740.52     51.91 o 
   4   2  16      112.59      105.60     47.02 o 
   5   2  16       80.65       30.42     22.16 o 
   6   2  16       84.64       79.05     29.39 o 
   7   2  16      120.67       94.41     36.99 o 
 -12   3  16      330.03      349.19     25.15 o 
 -11   3  16       11.36        9.68      7.08 o 
 -10   3  16       62.99       47.55      8.44 o 
  -9   3  16        0.59        3.71      6.69 o 
  -8   3  16       93.44      103.71     15.33 o 
  -7   3  16        0.81        3.08      7.57 o 
  -6   3  16      293.60      334.05     17.73 o 
  -5   3  16       78.98       73.75     11.16 o 
  -4   3  16      412.91      375.86     27.80 o 
  -3   3  16       79.07       70.77     11.65 o 
  -2   3  16      431.91      449.07     24.87 o 
  -1   3  16        7.50        0.34      7.62 o 
   0   3  16       19.99        8.48      9.88 o 
   1   3  16      117.56       89.47     29.01 o 
   2   3  16      229.24      277.59     22.36 o 
   3   3  16      101.69       91.72     39.96 o 
   4   3  16      524.49      545.23     34.46 o 
   5   3  16       22.58       14.65     11.05 o 
   6   3  16       20.01       18.28     11.41 o 
 -10   4  16       49.79       52.10     18.69 o 
  -9   4  16        0.06        2.27      5.06 o 
  -8   4  16        0.76        2.20      8.67 o 
  -7   4  16      871.36      801.49     30.13 o 
  -6   4  16       13.37       12.33      8.23 o 
  -5   4  16       78.93       69.02     10.73 o 
  -4   4  16       39.64       43.98     10.99 o 
  -3   4  16      418.60      439.24     42.10 o 
  -2   4  16       27.67       29.44     12.45 o 
  -1   4  16      145.94      166.50     16.34 o 
   0   4  16       19.22        4.11     12.29 o 
   1   4  16        1.28        0.38      9.18 o 
   2   4  16        4.17        4.83     11.36 o 
   3   4  16      567.29      616.25     43.93 o 
   4   4  16       85.76       58.52     14.74 o 
  -7   5  16       31.74       42.07     12.44 o 
  -6   5  16      108.63       84.09     32.59 o 
  -5   5  16      129.04       98.92     38.86 o 
  -4   5  16       64.24       66.35     22.63 o 
  -3   5  16       29.07       23.54     13.30 o 
  -2   5  16      119.95       88.34     29.31 o 
  -1   5  16       44.53       40.91     14.01 o 
   0   5  16      111.36      121.83     17.30 o 
   1   5  16      173.91      201.83     20.16 o 
 -13   0  17       39.52       24.90     16.13 o 
 -11   0  17      143.04      129.26     14.04 o 
  -9   0  17      390.85      394.09     26.45 o 
  -7   0  17      158.72      142.56     21.57 o 
  -5   0  17      630.70      603.14     27.66 o 
  -3   0  17      738.32      700.49     34.54 o 
  -1   0  17      360.42      397.57     39.69 o 
   1   0  17      254.54      306.37     33.14 o 
   3   0  17       77.02       79.92     35.02 o 
   5   0  17      326.23      492.54    138.54 o 
   7   0  17       22.52       32.02     27.31 o 
 -13   1  17       20.35       21.07      7.76 o 
 -12   1  17       17.89       13.22      7.06 o 
 -11   1  17      298.68      307.42     12.81 o 
 -10   1  17      539.03      483.20     19.97 o 
  -9   1  17        2.36       -1.69      6.71 o 
  -8   1  17      132.53      139.55     13.86 o 
  -7   1  17       29.87       39.45      8.30 o 
  -6   1  17     1018.90      937.67     25.28 o 
  -5   1  17       73.79       89.10     12.31 o 
  -4   1  17      579.05      585.25     22.83 o 
  -3   1  17      104.17      101.42     16.72 o 
  -2   1  17       12.06        7.92     13.38 o 
  -1   1  17        8.86       18.65     16.07 o 
   0   1  17      349.67      424.86     22.98 o 
   1   1  17        0.25        7.74     10.97 o 
   2   1  17      159.55      155.89     77.78 o 
   3   1  17       62.07       36.10     23.42 o 
   4   1  17      127.42      126.16     58.42 o 
   5   1  17       22.84       22.36     17.05 o 
   6   1  17       67.74       69.59     20.11 o 
   7   1  17       22.23       35.81     15.35 o 
 -12   2  17       88.01       63.97      9.75 o 
 -11   2  17        9.50        3.04      5.71 o 
 -10   2  17      206.36      188.59     13.86 o 
  -9   2  17       85.19       53.77     19.87 o 
  -8   2  17      103.23       90.38     10.65 o 
  -7   2  17       14.88       19.73      9.26 o 
  -6   2  17      375.92      378.06     15.99 o 
  -5   2  17       34.10       26.61     13.63 o 
  -4   2  17      266.96      256.99     16.92 o 
  -3   2  17        0.38        2.54      8.69 o 
  -2   2  17      151.19      165.99     16.77 o 
  -1   2  17       62.75       79.35     13.42 o 
   0   2  17       42.75       54.55     17.95 o 
   1   2  17      185.63      210.31     19.40 o 
   2   2  17      288.26      314.04     28.38 o 
   3   2  17       58.70       24.46     18.44 o 
   4   2  17      147.49       97.14     61.05 o 
   5   2  17      237.57      273.98     67.35 o 
   6   2  17        1.06       -0.23      9.33 o 
 -11   3  17      198.58      182.25     10.39 o 
 -10   3  17        0.25        0.29      4.97 o 
  -9   3  17       53.51       39.43      9.03 o 
  -8   3  17       11.08       13.71      9.36 o 
  -7   3  17      195.13      199.74     28.16 o 
  -6   3  17        2.06        2.96      8.85 o 
  -5   3  17       28.06       12.38      8.35 o 
  -4   3  17       17.87        6.35     11.82 o 
  -3   3  17      340.77      330.75     63.59 o 
  -2   3  17       91.03       90.42     15.97 o 
  -1   3  17      114.39      121.97     14.88 o 
   0   3  17        2.27       10.67     12.37 o 
   1   3  17        4.12       -2.75      9.22 o 
   2   3  17        7.19       -3.06     10.79 o 
   3   3  17        6.52        1.10     11.09 o 
   4   3  17       26.61        4.19      9.14 o 
   5   3  17       28.04       16.58     11.96 o 
  -8   4  17       42.49       39.83     10.06 o 
  -7   4  17       47.94       38.33     11.35 o 
  -6   4  17      348.94      340.44     19.40 o 
  -5   4  17       14.07       15.35      8.33 o 
  -4   4  17       40.04       32.22     11.43 o 
  -3   4  17       13.68       16.30     13.74 o 
  -2   4  17      193.69      228.93     29.81 o 
  -1   4  17       11.48       13.50     10.47 o 
   0   4  17       79.92       66.88     24.88 o 
   1   4  17        0.33        6.82     10.68 o 
   2   4  17       74.13       39.79     17.22 o 
   3   4  17       66.01       59.86     17.78 o 
 -12   0  18       50.15       38.11     11.49 o 
 -10   0  18      338.35      323.62     38.62 o 
  -8   0  18      163.08      163.34     14.95 o 
  -6   0  18      574.88      532.92     63.63 o 
  -4   0  18      265.39      247.65     20.64 o 
  -2   0  18        3.69       -2.43     13.50 o 
   0   0  18      343.85      376.46     60.82 o 
   2   0  18      158.98      172.52     45.95 o 
   4   0  18      161.30      224.25     54.89 o 
   6   0  18       55.82       79.85     43.72 o 
 -11   1  18      187.09      178.81     43.08 o 
 -10   1  18       19.35       16.34      6.91 o 
  -9   1  18      339.52      340.43     19.35 o 
  -8   1  18      187.39      210.70     14.68 o 
  -7   1  18        0.50      -10.02      7.79 o 
  -6   1  18        8.12        9.68      8.81 o 
  -5   1  18      827.09      799.44     27.46 o 
  -4   1  18       19.87       20.54     11.71 o 
  -3   1  18      271.53      293.02     18.97 o 
  -2   1  18       40.23       37.05     12.87 o 
  -1   1  18      192.79      200.57     17.74 o 
   0   1  18        5.85        3.42     11.59 o 
   1   1  18      109.73      137.20     19.25 o 
   2   1  18        4.30       -4.19     10.66 o 
   3   1  18       93.81       75.97     38.90 o 
   4   1  18        3.98       -6.62     13.82 o 
   5   1  18       89.40       57.35     44.39 o 
 -11   2  18      156.94      116.74     26.99 o 
 -10   2  18       72.47       44.37     11.20 o 
  -9   2  18       36.48       20.34      8.78 o 
  -8   2  18       12.09       12.92      8.87 o 
  -7   2  18      499.55      458.88     21.25 o 
  -6   2  18       44.39       31.50     14.26 o 
  -5   2  18       46.17       32.66     10.05 o 
  -4   2  18       83.59       31.69     22.46 o 
  -3   2  18       31.85       31.45     12.55 o 
  -2   2  18       71.27       57.37     19.06 o 
  -1   2  18      170.11      201.03     35.67 o 
   0   2  18       41.82       33.33     19.48 o 
   1   2  18       96.75       85.86     40.33 o 
   2   2  18        1.28       -3.29      9.64 o 
   3   2  18      204.95      237.67     61.32 o 
   4   2  18       54.58       45.37     24.69 o 
   5   2  18        6.12        1.35     11.64 o 
  -9   3  18        6.32        2.18      8.63 o 
  -8   3  18      198.36      190.05     16.29 o 
  -7   3  18       73.96       41.74     16.98 o 
  -6   3  18       23.41       23.75     10.34 o 
  -5   3  18       79.73       54.38     15.42 o 
  -4   3  18      115.29       67.64     32.77 o 
  -3   3  18       30.27       15.34     10.83 o 
  -2   3  18      274.70      314.40     20.22 o 
  -1   3  18        2.45        1.21      7.29 o 
   0   3  18       12.38        5.99     12.74 o 
   1   3  18        4.81        9.30     11.79 o 
   2   3  18      251.65      288.98     66.73 o 
   3   3  18       79.80       25.61     17.84 o 
  -6   4  18        0.13        5.80      8.15 o 
  -5   4  18       26.15       16.33     11.33 o 
  -4   4  18       59.98       48.21     13.55 o 
  -3   4  18      127.40      160.96     18.49 o 
  -2   4  18        0.23        4.54     10.46 o 
  -1   4  18       82.64       76.07     22.28 o 
   0   4  18        6.69       10.01     13.82 o 
  -9   0  19      195.71      195.56     25.14 o 
  -7   0  19       29.28       36.95     19.83 o 
  -5   0  19       47.81       35.32     13.63 o 
  -3   0  19        0.52        0.50      8.74 o 
  -1   0  19      160.61      182.98     32.01 o 
   1   0  19       36.64       50.90     26.74 o 
   3   0  19       36.47       35.71     22.00 o 
 -10   1  19      198.73      184.96     35.59 o 
  -9   1  19       24.49       15.07      8.65 o 
  -8   1  19       89.85       71.26     19.72 o 
  -7   1  19       47.64       40.90     10.68 o 
  -6   1  19      180.94      142.95     13.25 o 
  -5   1  19       96.21       76.56     14.67 o 
  -4   1  19       60.98       61.39     13.54 o 
  -3   1  19      256.59      251.21     19.36 o 
  -2   1  19        2.80        2.27     10.23 o 
  -1   1  19       56.44       69.71     15.10 o 
   0   1  19      117.26      146.52     23.66 o 
   1   1  19       48.01       53.09     21.02 o 
   2   1  19        0.00        6.30     13.12 o 
   3   1  19        2.56        9.89     14.63 o 
   4   1  19      229.71      256.94    102.63 o 
  -9   2  19       23.03       15.04     10.11 o 
  -8   2  19      530.53      521.50     20.24 o 
  -7   2  19        4.60        6.58      9.24 o 
  -6   2  19        4.35        2.87     11.38 o 
  -5   2  19       55.27       40.14     14.87 o 
  -4   2  19      525.79      551.02     25.97 o 
  -3   2  19        1.90        0.77      8.94 o 
  -2   2  19      397.96      466.26     21.79 o 
  -1   2  19      103.20       93.70     23.82 o 
   0   2  19        6.09       -1.12      9.48 o 
   1   2  19       20.94       14.38     16.73 o 
   2   2  19      198.25      263.31     52.49 o 
   3   2  19       20.19        9.46     12.47 o 
  -7   3  19       90.09       79.35     20.16 o 
  -6   3  19       19.08       18.39      9.74 o 
  -5   3  19        0.74        1.85      9.12 o 
  -4   3  19       14.91        0.56      9.34 o 
  -3   3  19      151.13       56.09     52.97 o 
  -2   3  19        1.11       -1.60     10.64 o 
  -1   3  19       65.94       23.15     15.67 o 
   0   3  19        5.97       12.24     13.66 o 
  -8   0  20        7.60        2.99     11.07 o 
  -6   0  20      101.23       97.99     20.95 o 
  -4   0  20      189.70      178.31     26.18 o 
  -2   0  20      166.96       72.75     62.03 o 
   0   0  20      104.91      120.09     25.16 o 
   2   0  20       10.07       -3.81     21.67 o 
  -8   1  20       48.80       37.33     11.94 o 
  -7   1  20       19.75       19.89     10.15 o 
  -6   1  20       17.40       12.73      9.15 o 
  -5   1  20      405.33      407.31     20.88 o 
  -4   1  20       89.46       95.02     14.25 o 
  -3   1  20        1.11        0.84      7.89 o 
  -2   1  20      120.64      109.41     20.92 o 
  -1   1  20      118.58      129.73     23.55 o 
   0   1  20        1.70        8.54     13.84 o 
   1   1  20       18.25       14.93     13.11 o 
  -7   2  20       72.49       48.10     16.65 o 
  -6   2  20       43.12       33.55     11.38 o 
  -5   2  20       22.43        2.26     11.09 o 
  -4   2  20      103.39       98.55     19.88 o 
  -3   2  20      111.89       67.38     30.23 o 
  -2   2  20      103.76       57.21     28.94 o 
  -1   2  20      117.39      103.86     28.86 o 
   0   2  20       76.11       49.40     27.76 o 
  -5   0  21       13.24        4.87     15.40 o 
  -3   0  21       30.17       33.88     28.80 o 
                                                 
